# Supplementary material for: Rete ridges form via evolutionarily distinct mechanisms in mammalian skin
Source: Nature. 2026 Feb 4;651(8104):135–45. doi: 10.1038/s41586-025-10055-5 (PMC12959975; doi:10.1038/s41586-025-10055-5)
Supplement: Supplementary file 4 — Source Data Fig. 1 [file 41586_2025_10055_MOESM4_ESM.xlsx]

## Sheet: Fig. 1c-d
Organism	Species	Age	Age_Group	Age_Class	Sex	Tissue_Class	RR_um	Epi_um	RR_Density
HN_17	Hs	81	80+	Adult	M	trunk	99.6897	62.8219	6.72397
HN_15	Hs	74	60-79	Adult	M	trunk	67.5412	33.639	12.6304
HN_14	Hs	74	60-79	Adult	M	trunk	87.127	44.9233	11.9851
HN_13	Hs	76	60-79	Adult	M	trunk	114.759	50.0352	11.175
HN_11	Hs	36	21-39	Adult	M	face	92.9953	49.3916	8.87539
HN_19	Hs	72	60-79	Adult	M	trunk	84.6307	50.7438	6.84348
HN_21	Hs	86	80+	Adult	M	face	66.8507	40.8746	6.09846
HN_23	Hs	74	60-79	Adult	M	face	69.2635	34.7672	4.40729
HN_25	Hs	69	60-79	Adult	M	trunk	64.205	37.8896	5.64322
HN_26	Hs	90	80+	Adult	M	face	89.1029	41.8115	5.18524
HN_34	Hs	80	80+	Adult	F	face	73.6024	39.9052	5.40228
HN_36	Hs	74	60-79	Adult	M	trunk	137.49	92.4172	6.56178
HN_46	Hs	42	40-59	Adult	F	trunk	74.2147	38.4975	7.0097
HN_56	Hs	52	40-59	Adult	M	trunk	122.692	40.8666	10.7792
HN_59	Hs	64	60-79	Adult	M	trunk	55.4201	26.4213	9.99666
HN_61	Hs	82	80+	Adult	M	trunk	75.7661	27.0317	13.9221
HN_40	Hs	92	80+	Adult	M	trunk	135.455	67.9575	7.31849
HN_41	Hs	92	80+	Adult	M	face	269.743	120.277	3.24124
HN_42	Hs	70	60-79	Adult	M	face	77.1446	39.6292	3.00701
HN_48	Hs	81	80+	Adult	F	face	47.4048	22.967	5.25484
HN_52	Hs	69	60-79	Adult	M	face	137.622	75.1369	7.10349
HN_53	Hs	75	60-79	Adult	F	face	116.06	59.4558	4.90403
HN_58	Hs	56	40-59	Adult	M	face	72.5521	40.8553	4.64073
H29278	Hs	E132	GW18-20	Fetal	M	trunk	38.2546	38.2546	0
H29279	Hs	E84	GW12-13	Fetal	F	trunk	20.5272	20.5272	0
H29284	Hs	E120	GW16-17	Fetal	M	trunk	21.6596	21.6596	0
H29298	Hs	E132	GW18-20	Fetal	M	trunk	41.3791	41.3791	0
H29310	Hs	E137	GW18-20	Fetal	M	trunk	28.7277	28.7277	0
H29254	Hs	E94	GW13-14	Fetal	M	trunk	21.0613	21.0613	0
H29251	Hs	E120	GW16-17	Fetal	F	trunk	28.5129	28.5129	0
H29214	Hs	E113	GW16-17	Fetal	M	trunk	27.6169	27.6169	0
H29266	Hs	E59	GW7-9	Fetal	F	trunk	21.2039	21.2039	0
H29321	Hs	E121	GW16-17	Fetal	F	trunk	31.698	32.9662	0
H29331	Hs	E117	GW16-17	Fetal	F	trunk	31.7274	31.7274	0
H29338	Hs	E105	GW14-15	Fetal	M	trunk	29.8662	29.8662	0
H29356	Hs	E132	GW18-20	Fetal	M	trunk	34.7867	34.7867	0
H29384	Hs	E125	GW16-17	Fetal	F	trunk	30.6218	30.6218	0
H29415	Hs	E122	GW16-17	Fetal	F	trunk	32.4641	32.4641	0
H29435	Hs	E132	GW18-20	Fetal	F	trunk	31.8552	31.8552	0
Placeholder1	Placeholder	GW25	GW25	Fetal
Placeholder2	Placeholder	GW30	GW30	Fetal
Placeholder3	Placeholder	GW35	GW35	Fetal
Placeholder4	Placeholder	Neonate	Neonate	Neo
Placeholder5	Placeholder	Adolescent	Adolescent	Neo

## Sheet: Fig. 1h-i
Organism	Species	Age	RR_um	Epi_um	RR_per_mm
6mo_M3.22	Pig	6mo	85.165	38.5689	7.01681
6mo_F3.22	Pig	6mo	82.6698	35.1014	6.54326
6mo_4_4.25	Pig	6mo	70.1305	35.0842	6.80345
6mo_3_4.25	Pig	6mo	89.1981	40.5995	7.973
6mo_2_4.25	Pig	6mo	90.5994	47.6252	5.278
6mo_1_4.25	Pig	6mo	80.5463	39.4419	5.14174
6mo_1	Pig	6mo	90.1054	39.6329	10.4323
E90_1F_a	Pig	GW12-14	18.3461	18.3461	0
E90_1M_a	Pig	GW12-14	31.6697	31.6697	0
E90_2F_a	Pig	GW12-14	18.119	18.119	0
E90_2M_a	Pig	GW12-14	18.1532	18.1532	0
E90_3F_a	Pig	GW12-14	18.9061	18.9061	0
E90_3M_a	Pig	GW12-14	20.0377	20.0377	0
E90_4M_a	Pig	GW12-14	31.8257	31.8257	0
E90_5F_a	Pig	GW12-14	19.3293	19.3293	0
E90_5M_a	Pig	GW12-14	14.4154	14.4154	0
E90_6F_a	Pig	GW12-14	18.2738	18.2738	0
E90_7M_a	Pig	GW12-14	20.963	20.963	0
P1_4.23	Pig	P1-2	49.5009	30.2989	8.42758
P1_5.20	Pig	P1-2	54.4089	27.085	7.45402
Pig P2_M9_1	Pig	P1-2	32.3553	19.7321	3.5572
Pig P3_1F	Pig	P3-4	49.4598	23.9216	6.14855
Pig P3_1M	P3	P3-4	42.4523	23.483
Pig P3_2M	P3	P3-4	47.9774	30.2789	9.73256
Pig P3_12.9	Pig	P3-4	59.5635	31.3468	9.00233
Pig P3_12.11	Pig	P3-4	64.8927	39.3374	8.24705
Pig P4_F4_2	Pig	P3-4	40.9165	26.3379	4.99704
Pig P4_M4_1	Pig	P3-4	59.1559	39.9064	8.83875
Pig 24_2 F	Pig	P5	68.5832	43.5762	8.22747
Pig 24_3 M	Pig	P5	58.5985	36.9371	8.23312
Pig 24_6 M	Pig	P5	55.3429	37.4693	10.9231
Pig 24_10 F	Pig	P5	55.1537	36.6358	7.89455
Pig 24_9 M	Pig	P5	59.0049	33.1484	7.04585
Pig_4	Pig	1.5mo	59.9981	36.4348	5.25883
Pig P30_1F	Pig	1mo	42.8701	39.9064	7.24444
Pig P30_1M	Pig	1mo	55.5459	20.4564	8.50345
Pig P30_2F	Pig	1mo	61.685	22.542	9.26173
Pig P30_2M	Pig	1mo	41.8909	18.9405	6.42476
Pig P30_3F	Pig	1mo	52.3843	27.4958	6.13856
Pig P30_3M	Pig	1mo	58.555	26.7576	7.31319
Pig_1a	Pig	1mo	50.3352	32.6259	10.2258
Pig_3_12.13	Pig	1mo	58.9853	25.3544	9.95186
Pig_2	Pig	1mo	81.5681	32.8617	12.043
Pig_5	Pig	P25	72.8228	35.4446	8.35364
Pig_6	Pig	P25	48.0112	25.5441	7.62968
Pig_8	Pig	2mo	59.1695	35.7305	7.11937
8wo_1F	Pig	2mo	73.0643	30.544	9.50494
Pig_13	Pig	1.5mo	53.4244	23.5912	12.4557
Pig_P10_1F	Pig	P10	56.6443	28.0306	9.07276
Pig_P10_1M	Pig	P10	60.4506	29.306	8.13314
7mo_3_12.9	Pig	7mo	107.865	49.3173	5.87756
7mo_F12.9	Pig	7mo	107.743	41.095	6.46172
7mo_M12.9	Pig	7mo	96.5719	34.2092	5.7862
1yo Preg Pig	Pig	1yo+	104.604	47.8645	7.31237
Sow 74	Pig	1yo+	83.6761	41.6141	9.79128
Sow 75	Pig	1yo+	77.0885	37.8059	6.33713
Sow 7.16	Pig	1yo+	85.6981	40.2527	3.76563
Pig A	Pig	GW15-16	24.6081	19.0544	3.02226
Pig D	Pig	GW15-16	17.0809	14.6624	2.91214
Pig E	Pig	GW15-16	20.3918	16.9101	1.59424
Pig F	Pig	GW15-16	17.4051	17.4051	0
Pig G	Pig	GW12-14	22.2631	13.1419	2.15083
Pig H	Pig	GW12-14	33.6361	33.6361	0
Pig K	Pig	GW12-14	35.8333	35.8333	0
Pig M	Pig	GW9-11	20.1516	20.1516	0
Pig N	Pig	GW6-8	75.1293	75.1293	0
Pig O	Pig	GW9-11	37.9143	37.9327	0
Pig P	Pig	GW6-8	18.983	18.983	0
Pig Q	Pig	GW6-8	26.5465	26.5465	0
Pig R	Pig	GW6-8	20.615	20.615	0
Pig S	Pig	GW9-11	60.3343	60.3343	0
Pig T	Pig	GW9-11	61.3672	61.3672	0
Pig U	Pig	GW9-11	63.4923	63.4923	0
Pig V	Pig	GW9-11	54.0436	54.0436	0
Pig W	Pig	GW6-8	24.6934	24.6934	0
Pig X	Pig	GW6-8	18.3141	18.3141	0
Pig Y	Pig	GW6-8	20.1436	20.1436	0
