# Supplementary material for: Rete ridges form via evolutionarily distinct mechanisms in mammalian skin
Source: Nature. 2026 Feb 4;651(8104):135–45. doi: 10.1038/s41586-025-10055-5 (PMC12959975; doi:10.1038/s41586-025-10055-5)
Supplement: Supplementary file 5 — Source Data Fig. 2 [file 41586_2025_10055_MOESM5_ESM.xlsx]

## Sheet: Fig 2c, Ext Data 2f (Histo)
Organism	Species	Age	RR_um	Epi_um	RR_per_mm
6mo_M3.22	Pig	6mo	85.165	38.5689	7.01681
6mo_F3.22	Pig	6mo	82.6698	35.1014	6.54326
6mo_4_4.25	Pig	6mo	70.1305	35.0842	6.80345
6mo_3_4.25	Pig	6mo	89.1981	40.5995	7.973
6mo_2_4.25	Pig	6mo	90.5994	47.6252	5.278
6mo_1_4.25	Pig	6mo	80.5463	39.4419	5.14174
6mo_1	Pig	6mo	90.1054	39.6329	10.4323
7mo_3_12.9	Pig	7mo	107.865	49.3173	5.87756
7mo_F12.9	Pig	7mo	107.743	41.095	6.46172
7mo_M12.9	Pig	7mo	96.5719	34.2092	5.7862
XX246_F	Macaque	12.5yo	29.7088	29.7088	0
XX432_F	Macaque	10yo	27.0609	27.0609	0
XX665_F	Macaque	4.5yo	26.4963	26.4963	0
XX153_F	Macaque	17.75yo	25.4519	25.4519	0
XX735_F	Macaque	16.5yo	24.594	24.594	0
XX402_F	Macaque	20yo	21.181	21.181	0
093_M	Naked_Mole_Rat	1.5yo	25.8753	25.8753	0
123_F	Naked_Mole_Rat	1.5yo	19.6756	19.6756	0
127_F	Naked_Mole_Rat	1.5yo	21.4616	21.4616	0
283_F	Naked_Mole_Rat	1.5yo	18.901	18.901	0
304_F	Naked_Mole_Rat	1.5yo	15.1751	15.1751	0
544_M	Naked_Mole_Rat	1.5yo	23.3804	23.3804	0
577_M	Naked_Mole_Rat	1.5yo	17.5641	17.5641	0
791_F	Naked_Mole_Rat	1.5yo	18.4822	18.4822	0
4B.1.1	Mouse	6mo	8.41107	8.41107	0
4B.1.2	Mouse	6mo	8.01885	8.01885	0
14B.2.1	Mouse	6mo	9.98254	9.98254	0
Block376	Mouse	6mo	9.4547	9.4547	0
Block385	Mouse	6mo	7.90205	7.90205	0
42010_M	Marmoset	14mo	17.764	17.764	0
42073_M	Marmoset	14mo	14.4201	14.4201	0
44229	Marmoset	20mo	10.865	10.865	0
44230	Marmoset	20mo	12.1496	12.1496	0
44231	Marmoset	18mo	9.535	9.535	0
Adult_38657	Marmoset	56mo	15.5514	15.5514	0
14mo_Red	Mangalitsa	14mo	97.5251	45.7039	5.79751
14mo_Strawberry	Mangalitsa	14mo	84.5195	38.7753	5.75986
14mo_Blonde	Mangalitsa	14mo	74.4384	37.3419	4.182
Yucatan_4509_M	Yucatan_Pig	11mo	138.656	60.796	6.47715
Grizzly Bear 8_F Willow	Grizzly Bear	8yo	83.9588	47.0434	13.0283
Grizzly Bear 8_F Zuri	Grizzly Bear	8yo	38.5611	20.4534	9.91512
Grizzly Bear 8_M Adak	Grizzly Bear	8yo	45.9606	21.6625	12.2784
Grizzly Bear 8_M Dodge	Grizzly Bear	8yo	48.3715	22.8646	13.7247
Grizzly Bear 18_F Peeka	Grizzly Bear	18yo	31.5376	15.9366	9.63125
Grizzly Bear 18_M Kio	Grizzly Bear	18yo	36.4525	19.9922	13.27
Grizzly Bear 20_F Luna	Grizzly Bear	20yo	36.6117	16.9773	13.1751
Grizzly Bear 21_F Cooke	Grizzly Bear	21yo	44.3383	28.1032	8.71799
Grizzly Bear 21_F Oakley	Grizzly Bear	21yo	41.4733	18.0756	9.96968
Grizzly Bear 21_M Frank	Grizzly Bear	21yo	123.22	54.0354	13.8539
Grizzly Bear 21_M John	Grizzly Bear	21yo	97.9109	40.666	15.6047
1.2.3 Hair Density	Mouse	Adult	10.7681	10.7681	0
3.3.6 Hair Density	Mouse	Adult	9.17193	9.17193	0
3.3.8 Hair Density	Mouse	Adult	9.29282	9.29282	0
T2B.2.4 Hair Density	Mouse	Adult	10.7155	10.7155	0
T2B.2.5 Hair Density	Mouse	Adult	9.80253	9.80253	0
TM.1.1 Hair Density	Mouse	Adult	9.32285	9.32285	0
TM.1.2 Hair Density	Mouse	Adult	9.25158	9.25158	0
WT3A.2.5 Hair Density	Mouse	Adult	9.42275	9.42275	0
WT3A.2.7 Hair Density	Mouse	Adult	9.87597	9.87597	0
WT3B.5.7 Hair Density	Mouse	Adult	10.31	10.31	0
812	BottlenoseDolphin	Adult	1287.57	628.822	8.37242
KXD_0410	BottlenoseDolphin	Adult	1152.75	546.165	6.0786
KZP_0069	BottlenoseDolphin	Adult	1122.75	492.713	7.8982
HN_17	Hs	Adult	99.6897	62.8219	6.72397
HN_15	Hs	Adult	67.5412	33.639	12.6304
HN_14	Hs	Adult	87.127	44.9233	11.9851
HN_13	Hs	Adult	114.759	50.0352	11.175
HN_19	Hs	Adult	84.6307	50.7438	6.84348
HN_25	Hs	Adult	64.205	37.8896	5.64322
HN_34	Hs	Adult	73.6024	39.9052	5.40228
HN_36	Hs	Adult	137.49	92.4172	6.56178
HN_46	Hs	Adult	74.2147	38.4975	7.0097
HN_56	Hs	Adult	122.692	40.8666	10.7792
HN_59	Hs	Adult	55.4201	26.4213	9.99666
HN_61	Hs	Adult	75.7661	27.0317	13.9221
HN_40b	Hs	Adult	135.455	67.9575	7.31849

## Sheet: Fig 2c, Ext Data 2f Stats
Df Sum Sq Mean Sq F value Pr(>F)
Species 9 3823713 424857 790.1 <2e-16 ***
Residuals 66 35491 538
---
Signif. codes: 0 ‘***’ 0.001 ‘**’ 0.01 ‘*’ 0.05 ‘.’ 0.1 ‘ ’ 1
Tukey multiple comparisons of means
95% family-wise confidence level
Fit: aov(formula = RR_um ~ Species, data = Zoo_DF)
$Species
diff lwr upr p adj
Grizzly Bear-BottlenoseDolphin -1130.563684 -1180.0176902 -1081.109679 0.0000000
Hs-BottlenoseDolphin -1095.952587 -1144.5845853 -1047.320589 0.0000000
Macaque-BottlenoseDolphin -1161.941743 -1215.6300157 -1108.253471 0.0000000
Mangalitsa-BottlenoseDolphin -1102.196236 -1164.1901127 -1040.202359 0.0000000
Marmoset-BottlenoseDolphin -1174.309716 -1227.9979880 -1120.621443 0.0000000
Mouse-BottlenoseDolphin -1178.243701 -1226.2639516 -1130.223450 0.0000000
Naked_Mole_Rat-BottlenoseDolphin -1167.626176 -1219.0287832 -1116.223568 0.0000000
Pig-BottlenoseDolphin -1097.631130 -1147.6121912 -1047.650068 0.0000000
Yucatan_Pig-BottlenoseDolphin -1049.034651 -1136.7072325 -961.362069 0.0000000
Hs-Grizzly Bear 34.611097 3.5059668 65.716228 0.0177119
Macaque-Grizzly Bear -31.378059 -69.9123097 7.156192 0.2091688
Mangalitsa-Grizzly Bear 28.367449 -21.0865570 77.821455 0.6832662
Marmoset-Grizzly Bear -43.746031 -82.2802820 -5.211780 0.0142095
Mouse-Grizzly Bear -47.680016 -77.8197306 -17.540302 0.0000948
Naked_Mole_Rat-Grizzly Bear -37.062491 -72.3425983 -1.782385 0.0318394
Pig-Grizzly Bear 32.932555 -0.2422008 66.107310 0.0532638
Yucatan_Pig-Grizzly Bear 81.529034 2.2261996 160.831868 0.0390231
Macaque-Hs -65.989156 -103.4626277 -28.515685 0.0000101
Mangalitsa-Hs -6.243649 -54.8756470 42.388350 0.9999921
Marmoset-Hs -78.357129 -115.8306000 -40.883657 0.0000001
Mouse-Hs -82.291114 -111.0621921 -53.520036 0.0000000
Naked_Mole_Rat-Hs -71.673589 -105.7918905 -37.555287 0.0000001
Pig-Hs -1.678543 -33.6149948 30.257910 1.0000000
Yucatan_Pig-Hs 46.917936 -31.8749064 125.710779 0.6360159
Mangalitsa-Macaque 59.745508 6.0572352 113.433780 0.0176932
Marmoset-Macaque -12.367972 -56.2042632 31.468319 0.9951079
Mouse-Macaque -16.301958 -52.9780299 20.374115 0.9043356
Naked_Mole_Rat-Macaque -5.684433 -46.6895279 35.320663 0.9999847
Pig-Macaque 64.310614 25.1022432 103.518984 0.0000462
Yucatan_Pig-Macaque 112.907093 30.8969017 194.917283 0.0010783
Marmoset-Mangalitsa -72.113480 -125.8017523 -18.425207 0.0015755
Mouse-Mangalitsa -76.047465 -124.0677159 -28.027215 0.0000929
Naked_Mole_Rat-Mangalitsa -65.429940 -116.8325475 -14.027333 0.0034170
Pig-Mangalitsa 4.565106 -45.4159555 54.546168 0.9999996
Yucatan_Pig-Mangalitsa 53.161585 -34.5109968 140.834167 0.6119813
Mouse-Marmoset -3.933985 -40.6100576 32.742087 0.9999983
Naked_Mole_Rat-Marmoset 6.683540 -34.3215556 47.688635 0.9999393
Pig-Marmoset 76.678586 37.4702155 115.886956 0.0000008
Yucatan_Pig-Marmoset 125.275065 43.2648740 207.285256 0.0001837
Naked_Mole_Rat-Mouse 10.617525 -22.6229883 43.858038 0.9880422
Pig-Mouse 80.612571 49.6156328 111.609510 0.0000000
Yucatan_Pig-Mouse 129.209050 50.7923091 207.625791 0.0000420
Pig-Naked_Mole_Rat 69.995046 33.9798582 106.010234 0.0000009
Yucatan_Pig-Naked_Mole_Rat 118.591525 38.0591164 199.123934 0.0003542
Yucatan_Pig-Pig 48.596479 -31.0360981 128.229056 0.6033537
Df Sum Sq Mean Sq F value Pr(>F)
Species 9 817995 90888 383.7 <2e-16 ***
Residuals 66 15632 237
---
Signif. codes: 0 ‘***’ 0.001 ‘**’ 0.01 ‘*’ 0.05 ‘.’ 0.1 ‘ ’ 1
Tukey multiple comparisons of means
95% family-wise confidence level
Fit: aov(formula = Epi_um ~ Species, data = Zoo_DF)
$Species
diff lwr upr p adj
Grizzly Bear-BottlenoseDolphin -528.0988510 -560.9194976 -495.2782044 0.0000000
Hs-BottlenoseDolphin -508.7343924 -541.0095055 -476.4592793 0.0000000
Macaque-BottlenoseDolphin -530.1509293 -565.7816894 -494.5201693 0.0000000
Mangalitsa-BottlenoseDolphin -515.2927544 -556.4356122 -474.1498965 0.0000000
Marmoset-BottlenoseDolphin -542.5189016 -578.1496617 -506.8881416 0.0000000
Mouse-BottlenoseDolphin -546.4528870 -578.3220076 -514.5837663 0.0000000
Naked_Mole_Rat-BottlenoseDolphin -535.8353619 -569.9492175 -501.7215063 0.0000000
Pig-BottlenoseDolphin -515.8322384 -549.0026709 -482.6618060 0.0000000
Yucatan_Pig-BottlenoseDolphin -495.1037542 -553.2885417 -436.9189666 0.0000000
Hs-Grizzly Bear 19.3644586 -1.2787731 40.0076903 0.0840676
Macaque-Grizzly Bear -2.0520784 -27.6257202 23.5215634 0.9999999
Mangalitsa-Grizzly Bear 12.8060966 -20.0145500 45.6267432 0.9552304
Marmoset-Grizzly Bear -14.4200507 -39.9936925 11.1535911 0.7038056
Mouse-Grizzly Bear -18.3540360 -38.3565594 1.6484874 0.0989399
Naked_Mole_Rat-Grizzly Bear -7.7365109 -31.1505074 15.6774856 0.9848764
Pig-Grizzly Bear 12.2666125 -9.7501465 34.2833716 0.7177064
Yucatan_Pig-Grizzly Bear 32.9950968 -19.6350238 85.6252174 0.5662835
Macaque-Hs -21.4165369 -46.2861818 3.4531079 0.1513071
Mangalitsa-Hs -6.5583620 -38.8334751 25.7167511 0.9996219
Marmoset-Hs -33.7845092 -58.6541541 -8.9148644 0.0013267
Mouse-Hs -37.7184946 -56.8127090 -18.6242802 0.0000006
Naked_Mole_Rat-Hs -27.1009695 -49.7439224 -4.4580166 0.0076284
Pig-Hs -7.0978460 -28.2927926 14.0971006 0.9834225
Yucatan_Pig-Hs 13.6306383 -38.6610215 65.9222980 0.9973002
Mangalitsa-Macaque 14.8581750 -20.7725851 50.4889350 0.9333133
Marmoset-Macaque -12.3679723 -41.4603661 16.7244215 0.9254545
Mouse-Macaque -16.3019576 -40.6424006 8.0384853 0.4718401
Naked_Mole_Rat-Macaque -5.6844326 -32.8978751 21.5290100 0.9995272
Pig-Macaque 14.3186909 -11.7023372 40.3397190 0.7317052
Yucatan_Pig-Macaque 35.0471752 -19.3797099 89.4740602 0.5284690
Marmoset-Mangalitsa -27.2261473 -62.8569073 8.4046128 0.2867266
Mouse-Mangalitsa -31.1601326 -63.0292532 0.7089881 0.0605265
Naked_Mole_Rat-Mangalitsa -20.5426075 -54.6564631 13.5712481 0.6212347
Pig-Mangalitsa -0.5394841 -33.7099165 32.6309484 1.0000000
Yucatan_Pig-Mangalitsa 20.1890002 -37.9957873 78.3737878 0.9789368
Mouse-Marmoset -3.9339853 -28.2744283 20.4064576 0.9999435
Naked_Mole_Rat-Marmoset 6.6835397 -20.5299028 33.8969823 0.9982920
Pig-Marmoset 26.6866632 0.6656351 52.7076912 0.0399030
Yucatan_Pig-Marmoset 47.4151475 -7.0117376 101.8420325 0.1406942
Naked_Mole_Rat-Mouse 10.6175251 -11.4428748 32.6779249 0.8547664
Pig-Mouse 30.6206485 10.0492196 51.1920774 0.0002933
Yucatan_Pig-Mouse 51.3491328 -0.6929233 103.3911889 0.0560898
Pig-Naked_Mole_Rat 20.0031235 -3.8987170 43.9049639 0.1795406
Yucatan_Pig-Naked_Mole_Rat 40.7316077 -12.7145324 94.1777479 0.2901738
Yucatan_Pig-Pig 20.7284843 -32.1204735 73.5774421 0.9537745
Df Sum Sq Mean Sq F value Pr(>F)
Species 5 212.0 42.40 8.407 2.66e-05 ***
Residuals 35 176.5 5.04
---
Signif. codes: 0 ‘***’ 0.001 ‘**’ 0.01 ‘*’ 0.05 ‘.’ 0.1 ‘ ’ 1
Tukey multiple comparisons of means
95% family-wise confidence level
Fit: aov(formula = RR_per_mm ~ Species, data = Zoo_DF_RR)
$Species
diff lwr upr p adj
Grizzly Bear-BottlenoseDolphin 4.6565503 0.2492102 9.0638905 0.0332840
Hs-BottlenoseDolphin 1.4726795 -2.8614033 5.8067624 0.9067262
Mangalitsa-BottlenoseDolphin -2.2032865 -7.7281798 3.3216067 0.8330510
Pig-BottlenoseDolphin -0.7183375 -5.1726488 3.7359739 0.9963714
Yucatan_Pig-BottlenoseDolphin -0.9725924 -8.7859713 6.8407866 0.9989451
Hs-Grizzly Bear -3.1838708 -5.9559595 -0.4117821 0.0166064
Mangalitsa-Grizzly Bear -6.8598369 -11.2671770 -2.4524967 0.0005439
Pig-Grizzly Bear -5.3748878 -8.3314214 -2.4183542 0.0000523
Yucatan_Pig-Grizzly Bear -5.6291427 -12.6966099 1.4383245 0.1840203
Mangalitsa-Hs -3.6759661 -8.0100489 0.6581168 0.1358247
Pig-Hs -2.1910170 -5.0371931 0.6551591 0.2134982
Yucatan_Pig-Hs -2.4452719 -9.4672887 4.5767449 0.8976348
Pig-Mangalitsa 1.4849491 -2.9693623 5.9392604 0.9133060
Yucatan_Pig-Mangalitsa 1.2306942 -6.5826848 9.0440731 0.9967531
Yucatan_Pig-Pig -0.2542549 -7.3511088 6.8425990 0.9999977
Df Sum Sq Mean Sq F value Pr(>F)
Species 5 0.407 0.08138 0.749 0.592
Residuals 35 3.803 0.10865
Tukey multiple comparisons of means
95% family-wise confidence level
Fit: aov(formula = RRtoIR ~ Species, data = Zoo_DF_RR)
$Species
diff lwr upr p adj
Grizzly Bear-BottlenoseDolphin -0.10689759 -0.7538279 0.5400328 0.9959319
Hs-BottlenoseDolphin -0.11903740 -0.7552147 0.5171399 0.9927442
Mangalitsa-BottlenoseDolphin -0.04330946 -0.8542796 0.7676607 0.9999835
Pig-BottlenoseDolphin 0.11527576 -0.5385493 0.7691008 0.9944915
Yucatan_Pig-BottlenoseDolphin 0.13503071 -1.0118542 1.2819157 0.9991940
Hs-Grizzly Bear -0.01213981 -0.4190402 0.3947606 0.9999991
Mangalitsa-Grizzly Bear 0.06358813 -0.5833422 0.7105185 0.9996652
Pig-Grizzly Bear 0.22217335 -0.2118007 0.6561474 0.6400214
Yucatan_Pig-Grizzly Bear 0.24192830 -0.7954682 1.2793248 0.9803866
Mangalitsa-Hs 0.07572794 -0.5604494 0.7119052 0.9991500
Pig-Hs 0.23431317 -0.1834621 0.6520884 0.5471864
Yucatan_Pig-Hs 0.25406811 -0.7766569 1.2847932 0.9750055
Pig-Mangalitsa 0.15858522 -0.4952398 0.8124102 0.9767001
Yucatan_Pig-Mangalitsa 0.17834017 -0.9685448 1.3252251 0.9969444
Yucatan_Pig-Pig 0.01975495 -1.0219550 1.0614649 0.9999999

## Sheet: Fig 2d, Ext Data 2f (Hair)
Organism	Species	Sex	Age	HF_per_mm2	RR_um	Epi_um
7mo_M12.9	Pig	M	7mo	0.128204	96.5719	34.2092
7mo_3_12.9	Pig	Unk	7mo	0.118043	107.865	49.3173
7mo_F12.9	Pig	F	7mo	0.10128	107.743	41.095
Adak	Grizzly	M	8yo	1.18388	45.9606	21.6625
Cooke	Grizzly	F	21yo	0.737803	44.3383	28.1032
Dodge	Grizzly	M	8yo	1.10727	48.3715	22.8646
Frank	Grizzly	M	21yo	0.86504	123.22	54.0354
John	Grizzly	M	21yo	1.09646	97.9109	40.666
Kio	Grizzly	F	18yo	1.37571	36.4525	19.9922
Luna	Grizzly	F	20yo	1.18995	36.6117	16.9773
Oakley	Grizzly	F	21yo	1.35697	41.4733	18.0756
Peeka	Grizzly	F	18yo	1.47969	31.5376	15.9366
Willow	Grizzly	F	8yo	0.906215	83.9588	47.0434
Zuri	Grizzly	F	8yo	1.52369	38.5611	20.4534
14mo_Blonde	Mangalitsa	F	14mo	0.874894	74.4384	37.3419
14mo_Strawberry	Mangalitsa	F	14mo	0.820829	84.5195	38.7753
14mo_Red	Mangalitsa	F	14mo	0.487854	97.5251	45.7039
Hs_42_NC_face	Hs	M	70yo	0.519387	77.1446	39.6292
Hs_46_NC_trunk	Hs	F	42yo	0.36704	77.5971	41.7318
Hs_49_NC_scalp	Hs	F	89yo	0.867363	46.6171	26.9904
Hs_54_NC_nose	Hs	M	63yo	0.599774	68.3331	38.1406
Hs_56_NC_trunk	Hs	M	52yo	0.152169	122.692	40.8666
Hs_58_NC_face	Hs	M	56yo	0.137444	72.5521	40.8553
Hs_59_NC_trunk	Hs	M	64yo	0.318573	55.4201	26.4213
Hs_61_NC_trunk	Hs	M	82yo	0.049802	75.7661	27.0317
3.3.6	Mouse	F	1.25yo	76.1747	9.17193	9.17193
3.3.8	Mouse	F	1.25yo	57.7991	9.29282	9.29282
T2B.2.4	Mouse	F	10mo	99.3377	10.7155	10.7155
T2B.2.5	Mouse	F	10mo	74.9574	9.80253	9.80253
WT3A.2.5	Mouse	M	13mo	46.2795	9.42275	9.42275
WT3B.5.7	Mouse	F	10.5mo	90.2729	10.31	10.31
TM.1.2	Mouse	F	14mo	83.1025	9.25158	9.25158
TM.1.1	Mouse	F	14mo	96.8992	9.32285	9.32285
WT3B.2.7	Mouse	F	1yo	74.1365	9.87597	9.87597
1.2.3	Mouse	M	1.25yo	47.619	10.7681	10.7681
XX735	Macaque	F	16.5yo	1.95628	24.594	24.594
XX153	Macaque	F	17.75yo	2.05842	25.4519	25.4519
XX246	Macaque	F	12.5yo	3.35221	29.7088	29.7088
XX665	Macaque	F	4.5yo	6.46112	26.4963	26.4963
XX432	Macaque	F	10yo	4.29129	27.0609	27.0609
XX402	Macaque	F	20yo	5.2346	21.181	21.181
093_M	Naked_Mole_Rat	M	1.5yo		25.8753	25.8753
123_F	Naked_Mole_Rat	F	1.5yo		19.6756	19.6756
127_F	Naked_Mole_Rat	F	1.5yo		21.4616	21.4616
283_F	Naked_Mole_Rat	F	1.5yo		18.901	18.901
304_F	Naked_Mole_Rat	F	1.5yo		15.1751	15.1751
544_M	Naked_Mole_Rat	M	1.5yo		23.3804	23.3804
577_M	Naked_Mole_Rat	M	1.5yo		17.5641	17.5641
791_F	Naked_Mole_Rat	F	1.5yo		18.4822	18.4822
Yucatan_4509_M	Yucatan_Pig	M	11mo		138.656	60.796

## Sheet: Supp Fig 1a
ID	Pheno	Age	Sex	HF_per_mm2
eF2J.1.1	eKO	P5	F	9.87654
eF2J.1.2	eKO	P5	M	13.2519
eF2J.1.3	WT	P5	F	55.9571
eF2J.1.4	WT	P5	M	77.5255
eF2J.1.6	WT	P5	M	67.1543
eF2J.1.9	WT	P5	F	76.8218
eF2J.1.10	WT	P5	M	70.3601
BSE.1.1	eKO	P5	F	12.8336
BSE.1.2	WT	P5	F	74.0696
BSE.1.3	WT	P5	M	73.6821
BSE.1.4	eKO	P5	F	26.3672
BSE.1.5	WT	P5	M	81.745
BSE.1.6	eKO	P5	F	16.2684
eF2A.2.1	eKO	P21	M	20.1645
eF2A.2.2	WT	P21	M	77.1328
eF2A.2.3	WT	P21	M	78.6353
eF2A.2.4	WT	P21	M	53.7602
eF2A.2.5	eKO	P21	F	23.7009
eF2A.2.6	WT	P21	F	115.171
eF2A.2.7	WT	P21	F	91.5683
eF2G.2.1	eKO	P21	M	17.5119
eF2G.2.2	WT	P21	F	57.5259
eF2G.2.3	WT	P21	F	71.164
eF2F.2.1	eKO	P21	F	16.8338

## Sheet: Supp Fig 1f
ID	Geno	Pheno	Age	Sex	Epi_um	Derm_um	Hypo_um	Full_um
2.2.8	eKO	eKO	P21	F	14.6375	203.137	33.3514	261.109
2.3.5	eKO	eKO	P21	F	18.7274	166.042	79.0638	310.621
2.1.7	Het	Het	P21	F	16.1382	139.064	103.941	211.039
2.1.8	eKO	eKO	P21	F	14.5183	180.357	22.1049	256.755
2.2.5	Het	Het	P21	F	15.5254	150.804	63.1144	232.28
2.2.6	Het	Het	P21	F	11.7505	154.637	112.43	266.15
2.3.1	WT	WT	P21	M	14.7592	181.689	114.078	297.208
2.3.2	Het	Het	P21	M	13.6118	141.797	71.4325	222.239
2.3.3	Het	Het	P21	M	14.9739	152.41	90.1854	241.791
2.3.4	Het	Het	P21	F	12.8306	158.621	61.087	248.503
2.3.5	eKO	eKO	P21	F	16.4438	163.722	58.9205	240.31
2.3.6	eKO	eKO	P21	M	14.2658	159.364	62.6085	289.873
2.3.7	eKO	eKO	P21	M	12.7502	395.622	58.0684	329.068
2.3.8	eKO	eKO	P21	F	10.8876	208.337	37.1782	257.811
3.1.6	eKO	eKO	P21	F	18.968	209.802	67.1416	300.493
2.1.1	eKO	eKO	P21	M	12.6502	219.039	89.3044	335.747
1A1.4	WT	WT	P21	M	32.4456	226.19	141.072	362.521
1A1.5	WT	WT	P21	F	25.1085	252.727	139.559	404.839
1A1.7	WT	WT	P21	F	32.1786	244.52	182.732	502.381
eF2A.3.8	eKO	eKO	P21	F	17.978	227.123	154.894	430.486
eF2E.1.1	eKO	eKO	P21	M	21.2443	201.874	88.1026	297.861
eF2E.1.5	eKO	eKO	P21	F	18.2019	197.169	81.1802	301.348
eF2G.1.2	eKO	eKO	P21	F	16.9687	216.364	94.4007	345.325
eF2E.1.4	WT	WT	P21	M	13.8483	205.384	81.2324	282.854
eF2E.1.2	WT	WT	P21	M	12.5311	174.899	92.2841	301.87
eF2A.2.1	WT	WT	P21	M	23.5099	231.621	65.3029	318.046
eF2A.2.5	WT	WT	P21	F	22.2854	265.375	155.666	448.604
eF2G.1.8	WT	WT	P21	F	15.1601	140.782	79.9843	175.112
eF2E.1.3	WT	WT	P21	M	17.3455	188.138	105.029	296.904
eF2G.1.7	WT	WT	P21	M	18.4451	145.529	88.6179	238.454
eF2G.1.6	WT	WT	P21	M	17.9297	155.863	93.4038	241.525
eF2G.1.5	WT	WT	P21	F	17.3605	154.096	84.1507	246.624
eF2G.1.4	WT	WT	P21	M	17.6405	150.383	104.909	256.165
eF2G.1.3	WT	WT	P21	M	16.3741	149.994	69.7949	229.226
eF2A.2.4	WT	WT	P21	M	19.952	177.649	100.081	288.702
eF2A.2.3	WT	WT	P21	M	15.789	183.44	77.1877	247.744
eF2A.2.6	WT	WT	P21	F	17.4315	171.003	121.492	290.622
eF2A.2.7	WT	WT	P21	F	18.7076	178.145	87.4234	254.721
eF2A.3.2	WT	WT	P21	M	14.3861	177.478	91.0042	282.826
eF2C.1.1	WT	WT	P21	M	20.3882	225.488	104.875	332.375
eF2A.3.3	WT	WT	P21	M	14.8464	203.873	98.0619	346.101
eF2A.3.9	WT	WT	P21	F	15.1194	153.338	67.2271	226.386
eF2G.2.3	WT	WT	P21	F	12.8016	92.0058	63.1704	156.482
eF2G.2.1	eKO	eKO	P21	M	17.6869	198.085	43.8466	274.499
eF2F.2.1	eKO	eKO	P21	F	25.5279	195.161	171.408	342.29
eF2J.2.11	WT	WT	P21	F	20.082	133.774	93.106	218.458
eF2J.2.9	WT	WT	P21	F	21.0601	166.048	147.531	276.658
eF2J.2.6	WT	WT	P21	M	15.9636	219.751	151.934	369.753
eF2J.2.7	eKO	eKO	P21	F	24.6269	226.133	95.5273	328.599
eF2A.3.1	Het	Het	P21	M	13.6363	149.953	96.9972	275.746
eF2J.2.2	eKO	eKO	P21	M	28.0485	173.938	48.3196	260.813
eF2J.2.1	eKO	eKO	P21	M	20.4392	183.02	32.6232	246.754
eF2G.2.4	Het	Het	P21	F	14.81	138.221	61.3121	225.979
eF2G.2.6	WT	WT	P21	F	13.8929	153.599	78.9301	226.743
eF2G.2.2	WT	WT	P21	F	14.1747	128.599	111.908	238.213
eF2E.1.6	WT	WT	P21	F	20.4031	144.824	83.3757	235.139
eF2J.2.3	WT	WT	P21	M	13.713	116.474	80.1111	207.526
eF2J.2.4	WT	WT	P21	M	9.5491	103.67	39.9918	139.415
eF2A.3.4	Het	Het	P21	M	16.9548	186.169	81.4904	269.944
eF2G.2.5	Het	Het	P21	F	11.5114	97.4926	79.1082	199.535
eF2J.2.10	Het	Het	P21	F	21.1915	193.861	94.9389	341.038
eF2G.1.1	eKO	eKO	P21	M	16.2665	188.867	80.8264	259.301
2.4.1	WT	WT	P5	M	39.4443	147.892	360.635	569.59
2.4.2	WT	WT	P5	F	30.044	135.171	320.245	492.37
2.4.3	WT	WT	P5	F	47.7153	217.031	373.348	655.156
2.4.4	WT	WT	P5	F	37.7379	168.755	353.253	551.474
2.4.5	Het	Het	P5	M	28.9418	137.85	334.814	511.78
2.4.6	eKO	eKO	P5	M	31.0805	166.011	167.406	370.513
2b.9.4	eKO	eKO	P5	F	36.6523	139.488	499.23	669.657
2b.9.9	eKO	eKO	P5	M	32.7381	137.617	361.333	505.963
2b.9.8	eKO	eKO	P5	F	42.4499	145.864	279.836	476.641
3a.6.8	eKO	eKO	P5	M	26.9161	186.18	213.963	402.938
2b.9.3	WT	WT	P5	M	33.1448	125.399	501.354	657.454
3a.6.1	WT	WT	P5	F	27.8691	128.625	344.133	496.106
3a.6.4	WT	WT	P5	F	27.8936	140.519	267.094	450.186
3a.6.7	WT	WT	P5	M	24.8152	155.893	269.938	437.54
3b.3.1	WT	WT	P5	M	38.9586	189.875	500.902	721.458
3b.3.2	WT	WT	P5	M	29.7688	184.121	427.581	609.004
3b.3.3	WT	WT	P5	M	32.4328	162.818	406.482	579.082
3C.1.3	WT	WT	P5	F	34.4496	164.677	362.231	544.103
3C.1.4	WT	WT	P5	F	37.8093	220.321	612.826	851.685
3C.1.5	WT	WT	P5	M	35.7832	189.448	571.793	735.965
eF2J.1.1	eKO	eKO	P5	F	30.3936	171.994	253.195	446.88
eF2J.1.2	eKO	eKO	P5	M	43.5561	180.953	209.215	417.183
3b.3.7	eKO	eKO	P5	M	25.961	125.147	176.659	326.57
3b.3.6	eKO	eKO	P5	M	26.7947	167.533	232.904	427.382
3b.3.5	eKO	eKO	P5	M	37.5247	181.068	250.743	450.198
3B.1.5	eKO	eKO	P5	M	33.6186	212.892	279.249	491.795
eF2N.1.2	WT	WT	P5	M	25.8883	132.889	342.353	472.526
eF2N.1.5	WT	WT	P5	F	29.3561	141.846	318.984	463.409
eF2N.1.6	WT	WT	P5	M	17.0857	76.4648	236.396	320.596
eF2J.1.3	WT	WT	P5	F	22.3281	138.143	347.864	501.257
eF2J.1.4	WT	WT	P5	M	39.58	152.459	534.165	719.713
eF2J.1.5	eKO	eKO	P5	M	38.8915	152.792	486.895	657.505
eF2J.1.6	WT	WT	P5	M	35.0479	137.554	484.425	615.389
eF2J.1.10	WT	WT	P5	M	13.8047	55.4211	172.113	224.002
eF2J.1.7	Het	Het	P5	F	23.9088	178.722	277.785	451.12
eF2N.1.1	Het	Het	P5	F	28.0191	144.206	218.85	365.21
eF2N.1.7	Het	Het	P5	F	23.9088	178.722	277.785	451.12
eF2N.1.8	Het	Het	P5	M	23.327	171.154	469.767	687.685
eF2N.1.9	Het	Het	P5	M	26.9293	119.743	229.228	405.275
3b.3.4	Het	Het	P5	M	28.9853	157.523	421.33	591.313
3a.6.6	Het	Het	P5	M	27.3922	142.979	280.319	463.455
3a.6.5	Het	Het	P5	M	27.7547	159.59	312.555	526.033
1.5.6	Het	Het	P5	M	28.2199	193.628	429.049	636.278
2b.9.1	Het	Het	P5	M	29.6181	135.045	471.6	639.442
2b.9.5	Het	Het	P5	F	34.8912	139.912	439.447	595.166
2b.9.6	Het	Het	P5	F	40.4617	124.094	268.414	450.177
3a.6.2	Het	Het	P5	F	36.4476	146.886	280.892	482.533
3a.6.3	Het	Het	P5	F	20.9016	120.861	277.389	415.519
eF2J.1.8	Het	Het	P5	F	23.327	171.154	469.767	687.685
3C.1.9	eKO	eKO	P5	M	37.3225	183.979	300.337	430.791
eF2N.1.6	WT	WT	P5	M	20.7663	129.485	346.772	516.9
eF2N.1.4	WT	WT	P5	F	25.0303	119.006	458.901	545.533
BSE.1.4	eKO	eKO	P5	F	24.4784	104.38	163.684	286.134
BSE.1.3	WT	WT	P5	M	20.6437	138.388	440.787	634.764
BSE.1.2	WT	WT	P5	F	25.5599	171.83	518.837	678.549
3C.1.2	WT	WT	P5	F	34.307	201.87	706.81	905.186
eF2J.1.9	WT	WT	P5	F	28.5362	140.799	407.067	520.027
4.3.6	eKO	eKO	P10	M	29.1689	177.657	291.787	491.624
2b.8.4	eKO	eKO	P10	F	25.743	184.085	250.305	442.356
2b.8.3	eKO	eKO	P10	F	26.7135	195.013	310.617	513.566
1.6.5	eKO	eKO	P10	M	22.1105	211.793	308.142	531.32
1.6.4	eKO	eKO	P10	F	21.3069	253.059	389.233	625.981
1.4.6	eKO	eKO	P10	M	22.5647	187.949	123.6	315.664
1.4.5	eKO	eKO	P10	M	18.6772	158.262	118.684	256.246
4.3.7	WT	WT	P10	F	29.1555	163.027	193.707	371.702
4.3.5	WT	WT	P10	M	23.9019	186.636	537.927	750.162
4.3.4	WT	WT	P10	F	21.7218	172.267	563.222	742.757
4.3.3	WT	WT	P10	M	23.3862	169.321	426.755	644.437
4.3.2	WT	WT	P10	M	19.6804	191.158	460.923	667.644
4.3.1	WT	WT	P10	M	25.1559	183.988	463.26	648.482
3.5.9	WT	WT	P10	M	17.0828	174.948	462.827	637.359
3.5.8	WT	WT	P10	M	26.2396	228.464	603.358	823.586
3.5.10	eKO	eKO	P10	M	24.322	215.863	164.454	361.548
3.5.7	WT	WT	P10	M	19.2899	154.785	468.843	644.752
3.5.6	WT	WT	P10	M	20.9771	167.817	533.408	741.851
3.5.5	WT	WT	P10	M	27.6542	220.699	591.434	834.995
3.4.6	WT	WT	P10	F	29.0248	215.203	571.374	754.91
3.4.5	WT	WT	P10	F	25.2938	179.685	474.298	666.964
3.4.4	WT	WT	P10	M	22.0352	176.052	426.522	613.48
3.4.3	WT	WT	P10	F	22.0826	127.105	348.047	509.993
3.4.2	WT	WT	P10	M	18.0465	153.231	518.468	661.346
2b.8.1	WT	WT	P10	F	19.849	166.292	628.997	811.723
2b.8.2	WT	WT	P10	F	21.912	174.994	604.76	798.171
1.6.3	WT	WT	P10	F	27.5168	208.218	636.842	875.554
1.6.2	WT	WT	P10	M	18.0715	200.237	681.116	890.427
1.4.4	WT	WT	P10	M	17.8806	153.731	399.535	564.903
3.1.4	Het	Het	P10	F	19.2307	122.586	408.603	581.845
1.6.1	Het	Het	P10	F	21.6972	148.966	493.951	694.471
1.4.3	Het	Het	P10	F	18.4623	198.257	393.27	608.482
1.4.2	Het	Het	P10	F	22.4157	168.758	393.742	578.771
1.4.1	Het	Het	P10	F	17.7187	172.854	400.045	569.699
2.5.8	eKO	eKO	P0	M	46.3103	102.926	90.0456	254.716
2.4.6	eKO	eKO	P0	M	39.2696	188.385	199.465	417.398
2.4.7	eKO	eKO	P0	F	27.9339	111.043	141.587	286.057
2.5.5	eKO	eKO	P0	M	35.6633	171.234	75.4508	258.333
2.5.1	eKO	eKO	P0	F	34.1841	146.118	102.469	266.077
2.4.8	eKO	eKO	P0	F	39.26	185.445	161.681	362.655
2.4.7	eKO	eKO	P0	F	29.5045	112.198	137.778	266.186
4.1.5	WT	WT	P0	M	26.0368	146.653	140.29	306.18
2.5.2	WT	WT	P0	F	38.5924	118.214	99.1132	261.593
2.5.3	WT	WT	P0	M	35.9939	147.795	130.196	308.636
2.5.4	WT	WT	P0	M	38.6705	116.479	127.425	262.438
2.5.6	WT	WT	P0	F	42.0746	123.746	173.938	323.212
2.5.7	WT	WT	P0	M	59.7865	116.682	89.6629	240.948
3.3.1	WT	WT	P0	M	39.5267	118.417	117.567	244.704
3.3.2	WT	WT	P0	F	38.7056	126.193	70.5437	247.419
3.3.3	WT	WT	P0	F	37.1906	182.821	153.107	362.074
3.3.5	WT	WT	P0	M	38.4403	102.765	107.576	238.782
4.1.1	WT	WT	P0	M	39.5958	139.794	113.75	273.764
4.1.2	WT	WT	P0	M	41.5562	124.916	135.601	343.288
4.1.3	WT	WT	P0	M	43.9396	151.07	107.5	292.116
4.1.4	WT	WT	P0	M	37.1632	140.031	94.689	267.211
3.3.4	Het	Het	P0	F	41.0759	155.302	146.394	284.505
3.3.6	Het	Het	P0	M	30.4358	140.494	96.297	252.27
3.3.8	Het	Het	P0	M	38.4953	146.251	73.638	253.272
eF2L.3.1	Het	Het	P0	F	42.2589	103.494	107.657	238.836
eF2L.3.2	Het	Het	P0	F	43.8872	125.201	117.455	258.356
eF2Q.3.10	Het	Het	P0	F	40.1411	162.156	150.808	310.86
eF2Q.3.8	WT	WT	P0	M	40.8071	123.753	135.106	293.039
eF2Q.3.7	WT	WT	P0	F	34.2187	152.368	164.441	334.371
eF2Q.3.9	eKO	eKO	P0	F	42.3544	126.295	125.559	287.563
1B.1.1	eKO	eKO	P0	F	29.3468	122.085	91.3978	237.907
1B.1.2	eKO	eKO	P0	M	33.7537	126.253	101.861	237.084
1B.1.3	eKO	eKO	P0	M	33.2919	160.266	109.488	259.12
eF2Q.3.4	eKO	eKO	P0	F	33.9208	139.296	122.844	293.275
eF2Q.3.9	eKO	eKO	P0	F	37.0039	152.069	150.442	306.749
eF2Q.3.1	WT	WT	P0	F	45.7728	132.848	116.203	283.299
eF2Q.3.2	Het	Het	P0	F	41.2811	80.4369	116.812	244.633
eF2Q.3.3	WT	WT	P0	M	44.1487	161.037	132.003	349.155
eF2L.3.3	WT	WT	P0	M	24.2945	47.764	48.4954	111.411
eF2L.3.4	WT	WT	P0	F	36.0133	97.2757	86.4511	242.143
eF2Q.3.6	WT	WT	P0	F	33.7662	129.913	112.175	282.512
eF2L.3.7	WT	WT	P0	F	35.5177	110.762	92.9851	255.582
eF2L.3.9	Het	Het	P0	F	40.0053	126.531	99.2414	285.628
eF2Q.3.5	WT	WT	P0	F	33.0663	151.918	127.533	325.977
eF2L.3.5	Het	Het	P0	F	35.3272	125.069	143.113	294.89
eF2L.3.6	WT	WT	P0	F	36.4671	136.625	122.122	290.176
5.1.1	eKO	eKO	P2	M	35.3707	161.397	237.281	418.721
5.1.5	eKO	eKO	P2	M	37.4382	162.559	172.222	350.492
5.1.8	eKO	eKO	P2	F	34.7397	132.56	202.544	378.873
5.1.3	WT	WT	P2	M	33.2694	156.906	170.143	348.934
5.1.4	WT	WT	P2	M	36.589	159.546	219.639	403.376
5.1.7	WT	WT	P2	F	34.2994	178.199	232.511	412.264
5.1.2	Het	Het	P2	M	34.0335	147.5	250.4	424.232
5.1.6	Het	Het	P2	F	34.6188	131.792	196.668	375.603
5.1.9	Het	Het	P2	F	40.7274	163.648	233.879	441.907

## Sheet: Supp 1f Stats
[1] "P0"
Df Sum Sq Mean Sq F value Pr(>F)
Geno 2 93.5 46.76 1.319 0.278
Residuals 43 1524.1 35.44
Tukey multiple comparisons of means
95% family-wise confidence level
Fit: aov(formula = Epi_um ~ Geno, data = temp)
$Geno
diff lwr upr p adj
Het-eKO 3.6891174 -2.577527 9.955762 0.3352439
WT-eKO 2.8665166 -2.110169 7.843202 0.3508027
WT-Het -0.8226009 -6.471278 4.826076 0.9335444
Df Sum Sq Mean Sq F value Pr(>F)
Geno 2 1477 738.3 1.038 0.363
Residuals 43 30582 711.2
Tukey multiple comparisons of means
95% family-wise confidence level
Fit: aov(formula = Derm_um ~ Geno, data = temp)
$Geno
diff lwr upr p adj
Het-eKO -12.3790842 -40.45054 15.69237 0.5373144
WT-eKO -12.6563491 -34.94943 9.63673 0.3611394
WT-Het -0.2772649 -25.58053 25.02600 0.9996100
Df Sum Sq Mean Sq F value Pr(>F)
Geno 2 482 241.1 0.271 0.764
Residuals 43 38248 889.5
Tukey multiple comparisons of means
95% family-wise confidence level
Fit: aov(formula = Hypo_um ~ Geno, data = temp)
$Geno
diff lwr upr p adj
Het-eKO -7.0274944 -38.42076 24.36577 0.8503770
WT-eKO -7.2484750 -32.17959 17.68264 0.7614133
WT-Het -0.2209806 -28.51849 28.07652 0.9998019
Df Sum Sq Mean Sq F value Pr(>F)
Geno 2 1718 859 0.377 0.688
Residuals 43 97875 2276
Tukey multiple comparisons of means
95% family-wise confidence level
Fit: aov(formula = Full_um ~ Geno, data = temp)
$Geno
diff lwr upr p adj
Het-eKO -17.913197 -68.13220 32.30580 0.6644648
WT-eKO -6.328564 -46.21022 33.55310 0.9216206
WT-Het 11.584633 -33.68216 56.85143 0.8093304
Df Sum Sq Mean Sq F value Pr(>F)
Geno 2 4521 2261 1.461 0.243
Residuals 43 66542 1548
Tukey multiple comparisons of means
95% family-wise confidence level
[1] "P2"
Df Sum Sq Mean Sq F value Pr(>F)
Geno 2 4.68 2.340 0.377 0.701
Residuals 6 37.25 6.208
Tukey multiple comparisons of means
95% family-wise confidence level
Fit: aov(formula = Epi_um ~ Geno, data = temp)
$Geno
diff lwr upr p adj
Het-eKO 0.6103667 -5.631626 6.852359 0.9519806
WT-eKO -1.1302667 -7.372259 5.111726 0.8475557
WT-Het -1.7406333 -7.982626 4.501359 0.6852038
Df Sum Sq Mean Sq F value Pr(>F)
Geno 2 479.2 239.6 1.061 0.403
Residuals 6 1354.5 225.8
Tukey multiple comparisons of means
95% family-wise confidence level
Fit: aov(formula = Derm_um ~ Geno, data = temp)
$Geno
diff lwr upr p adj
Het-eKO -4.52560 -42.16661 33.11541 0.9285985
WT-eKO 12.71137 -24.92965 50.35238 0.5833344
WT-Het 17.23697 -20.40405 54.87798 0.3963434
Df Sum Sq Mean Sq F value Pr(>F)
Geno 2 921 460.7 0.476 0.643
Residuals 6 5803 967.2
Tukey multiple comparisons of means
95% family-wise confidence level
Fit: aov(formula = Hypo_um ~ Geno, data = temp)
$Geno
diff lwr upr p adj
Het-eKO 22.96633 -54.94464 100.87730 0.6574487
WT-eKO 3.41530 -74.49567 81.32627 0.9900927
WT-Het -19.55103 -97.46200 58.35994 0.7335961
Df Sum Sq Mean Sq F value Pr(>F)
Geno 2 1666 833.2 0.708 0.529
Residuals 6 7058 1176.4
Tukey multiple comparisons of means
95% family-wise confidence level
Fit: aov(formula = Full_um ~ Geno, data = temp)
$Geno
diff lwr upr p adj
Het-eKO 31.218800 -54.70798 117.14558 0.5403575
WT-eKO 5.496067 -80.43072 91.42285 0.9790646
WT-Het -25.722733 -111.64952 60.20405 0.6494700
[1] "P5"
Df Sum Sq Mean Sq F value Pr(>F)
Geno 2 200.9 100.44 2.197 0.121
Residuals 54 2468.1 45.71
Tukey multiple comparisons of means
95% family-wise confidence level
Fit: aov(formula = Epi_um ~ Geno, data = temp)
$Geno
diff lwr upr p adj
Het-eKO -5.140939 -11.103557 0.8216788 0.1040125
WT-eKO -3.240726 -8.606674 2.1252208 0.3202784
WT-Het 1.900213 -3.240138 7.0405631 0.6483380
Df Sum Sq Mean Sq F value Pr(>F)
Geno 2 1112 556.0 0.557 0.576
Residuals 54 53871 997.6
Tukey multiple comparisons of means
95% family-wise confidence level
Fit: aov(formula = Derm_um ~ Geno, data = temp)
$Geno
diff lwr upr p adj
Het-eKO -9.7564528 -37.61327 18.10036 0.6774838
WT-eKO -10.5169168 -35.58614 14.55231 0.5731796
WT-Het -0.7604639 -24.77572 23.25479 0.9967945
Df Sum Sq Mean Sq F value Pr(>F)
Geno 2 161453 80727 6.684 0.00255 **
Residuals 54 652180 12077
---
Signif. codes: 0 ‘***’ 0.001 ‘**’ 0.01 ‘*’ 0.05 ‘.’ 0.1 ‘ ’ 1
Tukey multiple comparisons of means
95% family-wise confidence level
Fit: aov(formula = Hypo_um ~ Geno, data = temp)
$Geno
diff lwr upr p adj
Het-eKO 64.42648 -32.49892 161.3519 0.2535940
WT-eKO 130.17605 42.94984 217.4023 0.0019906
WT-Het 65.74957 -17.80945 149.3086 0.1495315
Df Sum Sq Mean Sq F value Pr(>F)
Geno 2 130883 65442 4.073 0.0225 *
Residuals 54 867718 16069
---
Signif. codes: 0 ‘***’ 0.001 ‘**’ 0.01 ‘*’ 0.05 ‘.’ 0.1 ‘ ’ 1
Tukey multiple comparisons of means
95% family-wise confidence level
Fit: aov(formula = Full_um ~ Geno, data = temp)
$Geno
diff lwr upr p adj
Het-eKO 68.19058 -43.60976 179.9909 0.3132717
WT-eKO 118.63040 18.01775 219.2430 0.0171122
WT-Het 50.43981 -45.94284 146.8225 0.4230662
[1] "P10"
Df Sum Sq Mean Sq F value Pr(>F)
Geno 2 47.3 23.65 2.09 0.141
Residuals 30 339.5 11.32
Tukey multiple comparisons of means
95% family-wise confidence level
Fit: aov(formula = Epi_um ~ Geno, data = temp)
$Geno
diff lwr upr p adj
Het-eKO -3.920913 -8.648722 0.8068948 0.1190352
WT-eKO -1.485706 -4.954969 1.9835569 0.5483420
WT-Het 2.435208 -1.711355 6.5817696 0.3299750
Df Sum Sq Mean Sq F value Pr(>F)
Geno 2 4042 2021 2.875 0.0721 .
Residuals 30 21089 703
---
Signif. codes: 0 ‘***’ 0.001 ‘**’ 0.01 ‘*’ 0.05 ‘.’ 0.1 ‘ ’ 1
Tukey multiple comparisons of means
95% family-wise confidence level
Fit: aov(formula = Derm_um ~ Geno, data = temp)
$Geno
diff lwr upr p adj
Het-eKO -35.67565 -72.93799 1.586691 0.0627009
WT-eKO -17.71837 -45.06145 9.624714 0.2622862
WT-Het 17.95728 -14.72395 50.638516 0.3770420
Df Sum Sq Mean Sq F value Pr(>F)
Geno 2 436029 218014 28.71 1.08e-07 ***
Residuals 30 227805 7594
---
Signif. codes: 0 ‘***’ 0.001 ‘**’ 0.01 ‘*’ 0.05 ‘.’ 0.1 ‘ ’ 1
Tukey multiple comparisons of means
95% family-wise confidence level
Fit: aov(formula = Hypo_um ~ Geno, data = temp)
$Geno
diff lwr upr p adj
Het-eKO 173.3193 50.849844 295.7887 0.0042170
WT-eKO 275.4930 185.625006 365.3610 0.0000001
WT-Het 102.1737 -5.239074 209.5865 0.0647657
Df Sum Sq Mean Sq F value Pr(>F)
Geno 2 426191 213096 19.8 3.29e-06 ***
Residuals 30 322803 10760
---
Signif. codes: 0 ‘***’ 0.001 ‘**’ 0.01 ‘*’ 0.05 ‘.’ 0.1 ‘ ’ 1
Tukey multiple comparisons of means
95% family-wise confidence level
Fit: aov(formula = Full_um ~ Geno, data = temp)
$Geno
diff lwr upr p adj
Het-eKO 164.3655 18.57998 310.1510 0.0245300
WT-eKO 271.8867 164.90939 378.8641 0.0000020
WT-Het 107.5212 -20.34115 235.3836 0.1126258
Df Sum Sq Mean Sq F value Pr(>F)
Geno 2 17002 8501 46.6 6.27e-10 ***
Residuals 30 5473 182
---
Signif. codes: 0 ‘***’ 0.001 ‘**’ 0.01 ‘*’ 0.05 ‘.’ 0.1 ‘ ’ 1
Tukey multiple comparisons of means
95% family-wise confidence level
[1] "P21"
Df Sum Sq Mean Sq F value Pr(>F)
Geno 2 61.9 30.94 2.376 0.102
Residuals 57 742.3 13.02
Tukey multiple comparisons of means
95% family-wise confidence level
Fit: aov(formula = Epi_um ~ Geno, data = temp)
$Geno
diff lwr upr p adj
Het-eKO -2.898458 -6.100616 0.3037012 0.0836461
WT-eKO -1.199186 -3.762338 1.3639650 0.5022818
WT-Het 1.699271 -1.281521 4.6800638 0.3623143
Df Sum Sq Mean Sq F value Pr(>F)
Geno 2 27004 13502 8.196 0.000744 ***
Residuals 57 93895 1647
---
Signif. codes: 0 ‘***’ 0.001 ‘**’ 0.01 ‘*’ 0.05 ‘.’ 0.1 ‘ ’ 1
Tukey multiple comparisons of means
95% family-wise confidence level
Fit: aov(formula = Derm_um ~ Geno, data = temp)
$Geno
diff lwr upr p adj
Het-eKO -55.97514 -91.98892 -19.96135 0.0012297
WT-eKO -37.92401 -66.75106 -9.09697 0.0069086
WT-Het 18.05112 -15.47302 51.57526 0.4034050
Df Sum Sq Mean Sq F value Pr(>F)
Geno 2 4905 2452.4 2.817 0.0681 .
Residuals 57 49617 870.5
---
Signif. codes: 0 ‘***’ 0.001 ‘**’ 0.01 ‘*’ 0.05 ‘.’ 0.1 ‘ ’ 1
Tukey multiple comparisons of means
95% family-wise confidence level
Fit: aov(formula = Hypo_um ~ Geno, data = temp)
$Geno
diff lwr upr p adj
Het-eKO 10.28867 -15.8909066 36.46825 0.6138689
WT-eKO 20.57744 -0.3778618 41.53275 0.0553099
WT-Het 10.28877 -14.0809985 34.65855 0.5699199
Df Sum Sq Mean Sq F value Pr(>F)
Geno 2 20827 10414 3.534 0.0357 *
Residuals 57 167955 2947
---
Signif. codes: 0 ‘***’ 0.001 ‘**’ 0.01 ‘*’ 0.05 ‘.’ 0.1 ‘ ’ 1
Tukey multiple comparisons of means
95% family-wise confidence level
Fit: aov(formula = Full_um ~ Geno, data = temp)
$Geno
diff lwr upr p adj
Het-eKO -48.70492 -96.87119 -0.5386458 0.0469328
WT-eKO -33.87332 -72.42776 4.6811246 0.0959074
WT-Het 14.83160 -30.00492 59.6681209 0.7069743
