# Supplementary material for: Rete ridges form via evolutionarily distinct mechanisms in mammalian skin
Source: Nature. 2026 Feb 4;651(8104):135–45. doi: 10.1038/s41586-025-10055-5 (PMC12959975; doi:10.1038/s41586-025-10055-5)
Supplement: Supplementary file 6 — Source Data Fig. 3 [file 41586_2025_10055_MOESM6_ESM.xlsx]

## Sheet: Fig. 3d
ID	Age	Pheno	Sex	Digit_RR_per_mm
eF2G.1.1	P21	eKO	M	9.43662
eF2G.1.3	P21	WT	M	9.7726
eF2G.1.8	P21	WT	F	9.94333
eF2F.2.2	P21	WT	M	10.9397
eF2E.1.5	P21	eKO	F	13.5853
eF2F.2.1	P21	eKO	F	10.633

## Sheet: Fig. 3e
Organism	Species	Geno	Age	RR_per_mm
Pig 88-6 EDA KO	Pig	EDA_KO	P5	10.0878
Pig 88-8 EDA KO	Pig	EDA_KO	P5	5.37122
Pig 88-9 EDA KO	Pig	EDA_KO	P5	9.49119
Pig 88-10 EDA KO	Pig	EDA_KO	P5	8.16467
Pig 88-11 EDA KO	Pig	EDA_KO	P5	12.2826
Pig 24_2 F	Pig	WT	P5	8.22747
Pig 24_3 M	Pig	WT	P5	8.23312
Pig 24_6 M	Pig	WT	P5	10.9231
Pig 24_10 F	Pig	WT	P5	7.89455
Pig 24_9 M	Pig	WT	P5	7.04585
