# Supplementary material for: Rete ridges form via evolutionarily distinct mechanisms in mammalian skin
Source: Nature. 2026 Feb 4;651(8104):135–45. doi: 10.1038/s41586-025-10055-5 (PMC12959975; doi:10.1038/s41586-025-10055-5)
Supplement: Supplementary file 7 — Source Data Fig. 4 [file 41586_2025_10055_MOESM7_ESM.xlsx]

## Sheet: Supp 5b (Area)
Sample	Sex	Age	Area_mm2
Pig1	M	P5_3dpw	587.147
Pig3	F	P5_3dpw	506.036
Pig4	M	P5_3dpw	503.89
Pig5	M	P5_3dpw	545.534
Pig6	F	P5_3dpw	622.054
Pig8	M	P5_3dpw	697.823
Pig9	F	P5_3dpw	945.065
Pig1	M	P5_28dpw	258.616
Pig3	F	P5_28dpw	288.823
Pig4	M	P5_28dpw	212.788
Pig5	M	P5_28dpw	113.897
Pig6	F	P5_28dpw	296.585
Pig8	M	P5_28dpw	248.051
Pig9	F	P5_28dpw	175.922
Pig4	M	P5_43dpw	222.138
Pig5	M	P5_43dpw	94.637
Pig6	F	P5_43dpw	223.621
Pig8	M	P5_43dpw	197.36
Pig9	F	P5_43dpw	78.639

## Sheet: Supp 5b (Histo)
Sample	Sex	Age	RR_Scar_um	IR_Scar_um	Num_RR	RR_per_mm	Num_FR	FR_mm
Pig1	M	P5_28dpw	275.638	119.094	91.5	5.57104	2	10.9398
Pig3	F	P5_28dpw	188.615	70.7465	109.5	6.32896	1.5	12.5465
Pig4	M	P5_43dpw	232.97	75.2984	133	6.89338	6.5	2.97689
Pig5	M	P5_43dpw	186.657	87.7366	165.5	6.84788	4.5	5.93008
Pig6	F	P5_58dpw	144.336	55.4873	268	6.74509	12	3.31154
Pig8	M	P5_58dpw	148.803	52.9163	101.5	5.58847	4.5	4.08678
Pig9	F	P5_58dpw	147.355	53.323	199.5	7.55109	7	3.8381

## Sheet: Supp 5b Stats
Df Sum Sq Mean Sq F value Pr(>F)
Age 2 824765 412383 34.72 1.51e-06 ***
Residuals 16 190018 11876
---
Signif. codes: 0 ‘***’ 0.001 ‘**’ 0.01 ‘*’ 0.05 ‘.’ 0.1 ‘ ’ 1
Tukey multiple comparisons of means
95% family-wise confidence level
Fit: aov(formula = Area_mm2 ~ Age, data = PigWoundArea)
$Age
diff lwr upr p adj
P5_3dpw-P5_28dpw 401.83814 251.5313 552.1450 0.0000102
P5_43dpw-P5_28dpw -64.53271 -229.1856 100.1202 0.5805900
P5_43dpw-P5_3dpw -466.37086 -631.0238 -301.7179 0.0000050
Df Sum Sq Mean Sq F value Pr(>F)
Age 2 9921 4960 4.075 0.108
Residuals 4 4869 1217
Tukey multiple comparisons of means
95% family-wise confidence level
Fit: aov(formula = RR_Scar_um ~ Age, data = PigWound)
$Age
diff lwr upr p adj
P5_43dpw-P5_28dpw -22.31278 -146.6610 102.03548 0.8078181
P5_58dpw-P5_28dpw -85.29511 -198.8090 28.21880 0.1139259
P5_58dpw-P5_43dpw -62.98233 -176.4962 50.53158 0.2329761
Df Sum Sq Mean Sq F value Pr(>F)
Age 2 2198 1098.8 3.516 0.131
Residuals 4 1250 312.5
Tukey multiple comparisons of means
95% family-wise confidence level
Fit: aov(formula = IR_Scar_um ~ Age, data = PigWound)
$Age
diff lwr upr p adj
P5_43dpw-P5_28dpw -13.40280 -76.40376 49.59817 0.7454429
P5_58dpw-P5_28dpw -41.01142 -98.52318 16.50033 0.1305069
P5_58dpw-P5_43dpw -27.60863 -85.12038 29.90312 0.3076393
Df Sum Sq Mean Sq F value Pr(>F)
Age 2 0.929 0.4645 0.831 0.499
Residuals 4 2.235 0.5587
Tukey multiple comparisons of means
95% family-wise confidence level
Fit: aov(formula = RR_per_mm ~ Age, data = PigWound)
$Age
diff lwr upr p adj
P5_43dpw-P5_28dpw 0.9206357 -1.743236 3.584507 0.4981511
P5_58dpw-P5_28dpw 0.6782179 -1.753553 3.109989 0.6183407
P5_58dpw-P5_43dpw -0.2424178 -2.674189 2.189353 0.9339019

## Sheet: Supp Fig 6c
Sample	Age	Sex	Image	Type	Num_B_MKI67	Num_SB_MKI67	Notes
P1_5.20	P1-2	M	10x_1 (3.5.25)	IR	0	0
P1_5.20	P1-2	M	10x_1 (3.5.25)	RR	1	0
P1_5.20	P1-2	M	10x_1 (3.5.25)	IR	0	0
P1_5.20	P1-2	M	10x_1 (3.5.25)	RR	0	0
P1_5.20	P1-2	M	10x_1 (3.5.25)	IR	0	0
P1_5.20	P1-2	M	10x_1 (3.5.25)	RR	0	0
P1_5.20	P1-2	M	10x_1 (3.5.25)	IR	2	0
P1_5.20	P1-2	M	10x_1 (3.5.25)	RR	0	0
P1_5.20	P1-2	M	10x_1 (3.5.25)	IR	0	0
P1_5.20	P1-2	M	10x_1 (3.5.25)	RR	0	1
P1_5.20	P1-2	M	10x_1 (3.5.25)	IR	0	1	Apical ridge deformation follows, so back to back "IR
P1_5.20	P1-2	M	10x_1 (3.5.25)	IR	1	1
P1_5.20	P1-2	M	10x_1 (3.5.25)	RR	1	0
P1_5.20	P1-2	M	10x_1 (3.5.25)	IR	0	0
P1_5.20	P1-2	M	10x_1 (3.5.25)	RR	3	0
P1_5.20	P1-2	M	10x_1 (3.5.25)	IR	2	0
P1_5.20	P1-2	M	20x_1 (3.13.25)	IR	2	1
P1_5.20	P1-2	M	20x_1 (3.13.25)	RR	1	0
P1_5.20	P1-2	M	20x_1 (3.13.25)	IR	0	1
P1_5.20	P1-2	M	20x_1 (3.13.25)	RR	3	0
P1_5.20	P1-2	M	20x_1 (3.13.25)	IR	0	0
P1_5.20	P1-2	M	20x_1 (3.13.25)	RR	0	0
P1_5.20	P1-2	M	20x_1 (3.13.25)	IR	1	0
P1_5.20	P1-2	M	20x_1 (3.13.25)	RR	1	0
P1_5.20	P1-2	M	20x_1 (3.13.25)	IR	0	0
P2_4-2	P1-2	F	10x_2_HyD1merge (3.5.25)	IR	1	0	Apical ridge deformation follows, so back to back "IR
P2_4-2	P1-2	F	10x_2_HyD1merge (3.5.25)	IR	0	0
P2_4-2	P1-2	F	10x_2_HyD1merge (3.5.25)	RR	0	1
P2_4-2	P1-2	F	10x_2_HyD1merge (3.5.25)	IR	2	0
P2_4-2	P1-2	F	10x_2_HyD1merge (3.5.25)	RR	1	0
P2_4-2	P1-2	F	10x_2_HyD1merge (3.5.25)	IR	1	1
P2_4-2	P1-2	F	10x_2_HyD1merge (3.5.25)	RR	0	1
P2_4-2	P1-2	F	10x_2_HyD1merge (3.5.25)	IR	1	0
P2_4-2	P1-2	F	10x_2_HyD1merge (3.5.25)	RR	2	0
P2_4-2	P1-2	F	10x_2_HyD1merge (3.5.25)	IR	0	0	Apical ridge deformation follows, so back to back "IR
P2_4-2	P1-2	F	10x_2_HyD1merge (3.5.25)	IR	3	1
P2_4-2	P1-2	F	10x_2_HyD1merge (3.5.25)	RR	2	2
P2_4-2	P1-2	F	10x_2_HyD1merge (3.5.25)	IR	0	0
P2_4-2	P1-2	F	10x_2_HyD1merge (3.5.25)	RR	0	0
P2_4-2	P1-2	F	10x_2_HyD1merge (3.5.25)	IR	0	0
P2_4-2	P1-2	F	10x_2_HyD1merge (3.5.25)	RR	1	0
P2_4-2	P1-2	F	10x_2_HyD1merge (3.5.25)	IR	1	0
P2_4-2	P1-2	F	10x_2_HyD1merge (3.5.25)	RR	1	0
P2_4-2	P1-2	F	10x_2_HyD1merge (3.5.25)	IR	1	0
P2_4-2	P1-2	F	10x_2_HyD1merge (3.5.25)	RR	0	0
P2_4-2	P1-2	F	10x_2_HyD1merge (3.5.25)	IR	0	1
P2_4-2	P1-2	F	10x_2_HyD1merge (3.5.25)	RR	1	0
P2_4-2	P1-2	F	10x_2_HyD1merge (3.5.25)	IR	0	0
P2_4-2	P1-2	F	10x_2_HyD1merge (3.5.25)	RR	0	1
P2_4.24	P1-2	M	20x_4merge (3.27.25)	RR	0	1
P2_4.24	P1-2	M	20x_4merge (3.27.25)	IR	3	0
P2_4.24	P1-2	M	20x_4merge (3.27.25)	RR	0	0
P2_4.24	P1-2	M	20x_4merge (3.27.25)	IR	2	0
P2_4.24	P1-2	M	20x_4merge (3.27.25)	RR	2	1
P2_4.24	P1-2	M	20x_4merge (3.27.25)	IR	0	0
P2_4.24	P1-2	M	20x_4merge (3.27.25)	RR	1	0
P2_4.24	P1-2	M	20x_4merge (3.27.25)	IR	1	0
P2_4.24	P1-2	M	20x_4merge (3.27.25)	RR	1	0
P2_4.24	P1-2	M	20x_4merge (3.27.25)	IR	0	1	Sw gland follows
P2_4.24	P1-2	M	20x_4merge (3.27.25)	RR	1	1
P2_4.24	P1-2	M	20x_4merge (3.27.25)	IR	0	0
P2_4.24	P1-2	M	20x_4merge (3.27.25)	RR	0	0
P2_4.24	P1-2	M	20x_4merge (3.27.25)	IR	1	0
P2_4.24	P1-2	M	20x_4merge (3.27.25)	RR	1	0
P2_4.24	P1-2	M	20x_4merge (3.27.25)	IR	0	0
P2_4.24	P1-2	M	20x_4merge (3.27.25)	RR	2	1
P2_4.24	P1-2	M	20x_4merge (3.27.25)	IR	1	1
P2_4.24	P1-2	M	20x_4merge (3.27.25)	RR	1	1
P2_4.24	P1-2	M	20x_4merge (3.27.25)	IR	0	0
P2_4.24	P1-2	M	20x_4merge (3.27.25)	RR	1	0
P2_4.24	P1-2	M	20x_4merge (3.27.25)	IR	2	0
P2_4.24	P1-2	M	20x_4merge (3.27.25)	RR	1	1
P2_4.24	P1-2	M	20x_4merge (3.27.25)	IR	0	1
P2_4.24	P1-2	M	20x_4merge (3.27.25)	RR	3	0
P2_4.24	P1-2	M	20x_4merge (3.27.25)	IR	1	2
P2_4.24	P1-2	M	20x_4merge (3.27.25)	RR	0	0
P2_4.24	P1-2	M	20x_4merge (3.27.25)	IR	1	0
P2_4.24	P1-2	M	20x_3merge (3.27.25)	IR	3	0
P2_4.24	P1-2	M	20x_3merge (3.27.25)	RR	1	0
P2_4.24	P1-2	M	20x_3merge (3.27.25)	IR	2	0
P2_4.24	P1-2	M	20x_3merge (3.27.25)	RR	4	2
P2_4.24	P1-2	M	20x_3merge (3.27.25)	IR	2	0
P2_4.24	P1-2	M	20x_3merge (3.27.25)	RR	4	1
P2_4.24	P1-2	M	20x_3merge (3.27.25)	IR	1	1
P2_4.24	P1-2	M	20x_3merge (3.27.25)	RR	0	1
P2_4.24	P1-2	M	20x_3merge (3.27.25)	IR	1	0	Apical ridge deformation follows, so back to back "IR
P2_4.24	P1-2	M	20x_5merge (3.27.25)	IR	1	0
P2_4.24	P1-2	M	20x_5merge (3.27.25)	RR	2	0
P2_4.24	P1-2	M	20x_5merge (3.27.25)	IR	0	0
P2_4.24	P1-2	M	20x_5merge (3.27.25)	RR	0	0
P2_4.24	P1-2	M	20x_5merge (3.27.25)	IR	1	0	Apical ridge deformation follows, so back to back "IR
P2_4.24	P1-2	M	20x_5merge (3.27.25)	IR	2	1
P2_4.24	P1-2	M	20x_5merge (3.27.25)	RR	0	1
P2_4.24	P1-2	M	20x_5merge (3.27.25)	IR	0	0
P2_4.24	P1-2	M	20x_5merge (3.27.25)	RR	1	2
P2_4.24	P1-2	M	20x_5merge (3.27.25)	IR	1	0
P2_4.24	P1-2	M	20x_5merge (3.27.25)	RR	0	2
P2_4.24	P1-2	M	20x_5merge (3.27.25)	IR	0	0
P2_4.24	P1-2	M	20x_5merge (3.27.25)	RR	1	2
P2_4.24	P1-2	M	20x_5merge (3.27.25)	IR	0	0
P2_4.24	P1-2	M	20x_5merge (3.27.25)	RR	0	2
P2_4.24	P1-2	M	20x_5merge (3.27.25)	IR	0	1
P2_4.24	P1-2	M	20x_5merge (3.27.25)	RR	1	0
P3_2M	P3	M	a 20x_1merge (3.30.25)	IR	2	0
P3_2M	P3	M	a 20x_1merge (3.30.25)	RR	1	0
P3_2M	P3	M	a 20x_1merge (3.30.25)	IR	2	1
P3_2M	P3	M	a 20x_1merge (3.30.25)	RR	1	0
P3_2M	P3	M	a 20x_1merge (3.30.25)	IR	1	1
P3_2M	P3	M	a 20x_1merge (3.30.25)	RR	2	0
P3_2M	P3	M	a 20x_1merge (3.30.25)	IR	2	0
P3_2M	P3	M	a 20x_1merge (3.30.25)	RR	0	0
P3_2M	P3	M	a 20x_1merge (3.30.25)	IR	2	0	Apical ridge deformation follows, so back to back "IR
P3_2M	P3	M	a 20x_1merge (3.30.25)	IR	3	1
P3_2M	P3	M	a 20x_1merge (3.30.25)	RR	1	1
P3_2M	P3	M	a 20x_1merge (3.30.25)	IR	1	0
P3_2M	P3	M	a 20x_1merge (3.30.25)	RR	0	0
P3_2M	P3	M	a 20x_1merge (3.30.25)	IR	2	0	Apical ridge deformation follows, so back to back "IR
P3_2M	P3	M	a 20x_1merge (3.30.25)	IR	1	1
P3_2M	P3	M	a 20x_1merge (3.30.25)	RR	2	0
P3_2M	P3	M	a 20x_1merge (3.30.25)	IR	1	0
P3_2M	P3	M	a 20x_1merge (3.30.25)	RR	3	0
P3_2M	P3	M	a 20x_2 (3.30.25)	IR	1	0
P3_2M	P3	M	a 20x_2 (3.30.25)	RR	2	0
P3_2M	P3	M	a 20x_2 (3.30.25)	IR	2	0
P3_2M	P3	M	a 20x_2 (3.30.25)	RR	1	0
P3_2M	P3	M	a 20x_2 (3.30.25)	IR	1	0
P3_2M	P3	M	a 20x_2 (3.30.25)	RR	1	0
P3_2M	P3	M	a 20x_2 (3.30.25)	IR	1	0
P3_2M	P3	M	a 20x_2 (3.30.25)	RR	0	0
P3_2M	P3	M	a 20x_2 (3.30.25)	IR	0	0
P3_2M	P3	M	a 20x_2 (3.30.25)	RR	1	0
P3_2M	P3	M	a 20x_2 (3.30.25)	IR	1	0
P3_2M	P3	M	a 20x_2 (3.30.25)	RR	0	0
P3_2M	P3	M	a 20x_2 (3.30.25)	IR	1	0
P3_2M	P3	M	a 20x_2 (3.30.25)	RR	0	1
P3_2M	P3	M	a 20x_4merge (3.30.25)	IR	0	0
P3_2M	P3	M	a 20x_4merge (3.30.25)	RR	0	0
P3_2M	P3	M	a 20x_4merge (3.30.25)	IR	5	0
P3_2M	P3	M	a 20x_4merge (3.30.25)	RR	2	0
P3_2M	P3	M	a 20x_4merge (3.30.25)	IR	1	2	Apical ridge deformation follows, so back to back "IR
P3_2M	P3	M	a 20x_4merge (3.30.25)	IR	0	0
P3_2M	P3	M	a 20x_4merge (3.30.25)	RR	2	2
P3_2M	P3	M	a 20x_4merge (3.30.25)	IR	0	0
P3_2M	P3	M	a 20x_4merge (3.30.25)	RR	2	0
P3_2M	P3	M	a 20x_4merge (3.30.25)	IR	4	0
P3_2M	P3	M	a 20x_4merge (3.30.25)	RR	2	1
P3_2M	P3	M	a 20x_4merge (3.30.25)	IR	0	0
P3_2M	P3	M	a 20x_4merge (3.30.25)	RR	0	0
P3_2M	P3	M	a 20x_4merge (3.30.25)	IR	3	0
P3_2M	P3	M	20x_1merge (3.30.25)	IR	0	2
P3_2M	P3	M	20x_1merge (3.30.25)	RR	0	0
P3_2M	P3	M	20x_1merge (3.30.25)	IR	1	2
P3_2M	P3	M	20x_1merge (3.30.25)	RR	0	0
P3_2M	P3	M	20x_1merge (3.30.25)	IR	2	2
P3_2M	P3	M	20x_1merge (3.30.25)	RR	1	0
P3_2M	P3	M	20x_1merge (3.30.25)	IR	0	0
P3_2M	P3	M	20x_1merge (3.30.25)	RR	0	0
P3_2M	P3	M	20x_1merge (3.30.25)	IR	1	0	Apical ridge deformation follows, so back to back "IR
P3_2M	P3	M	20x_1merge (3.30.25)	IR	0	1
P3_2M	P3	M	20x_1merge (3.30.25)	RR	1	0
P3_2M	P3	M	20x_1merge (3.30.25)	IR	0	0	Apical ridge deformation follows, so back to back "IR
P3_2M	P3	M	20x_1merge (3.30.25)	IR	2	0
P3_2M	P3	M	20x_1merge (3.30.25)	RR	0	0
P3_2M	P3	M	20x_1merge (3.30.25)	IR	1	0
P3_2M	P3	M	20x_1merge (3.30.25)	RR	0	1
P3_2M	P3	M	20x_1merge (3.30.25)	IR	1	0
P3_2M	P3	M	20x_1merge (3.30.25)	RR	0	0
P3_2M	P3	M	20x_3 (3.30.25)	IR	2	0
P3_2M	P3	M	20x_3 (3.30.25)	RR	0	0
P3_2M	P3	M	20x_3 (3.30.25)	IR	1	1
P3_2M	P3	M	20x_3 (3.30.25)	RR	2	1
P3_2M	P3	M	20x_3 (3.30.25)	IR	3	0
P3_12.9	P3	M	a 10x_1merge (3.20.25)	IR	2	0
P3_12.9	P3	M	a 10x_1merge (3.20.25)	RR	0	1
P3_12.9	P3	M	a 10x_1merge (3.20.25)	IR	2	0
P3_12.9	P3	M	a 10x_1merge (3.20.25)	RR	4	2
P3_12.9	P3	M	a 10x_1merge (3.20.25)	IR	4	0
P3_12.9	P3	M	a 10x_1merge (3.20.25)	RR	1	1
P3_12.9	P3	M	a 10x_1merge (3.20.25)	IR	0	0
P3_12.9	P3	M	a 10x_1merge (3.20.25)	RR	0	0
P3_12.9	P3	M	a 10x_1merge (3.20.25)	IR	4	1
P3_12.9	P3	M	a 10x_1merge (3.20.25)	RR	0	0
P3_12.9	P3	M	a 10x_1merge (3.20.25)	IR	1	1
P3_12.9	P3	M	a 10x_1merge (3.20.25)	RR	0	0
P3_12.9	P3	M	a 10x_1merge (3.20.25)	IR	1	1
P3_12.9	P3	M	a 10x_1merge (3.20.25)	RR	3	0	Apical ridge deformation follows, then Sw duct; so back to back "IR
P3_12.9	P3	M	a 10x_1merge (3.20.25)	IR	1	0
P3_12.9	P3	M	a 10x_1merge (3.20.25)	RR	1	3
P3_12.9	P3	M	a 10x_1merge (3.20.25)	IR	1	0
P3_12.9	P3	M	a 10x_1merge (3.20.25)	RR	0	0
P3_12.9	P3	M	a 10x_1merge (3.20.25)	IR	0	0
P3_12.9	P3	M	a 10x_1merge (3.20.25)	RR	0	0
P3_12.9	P3	M	a 10x_1merge (3.20.25)	IR	0	0
P3_12.9	P3	M	a 10x_1merge (3.20.25)	RR	0	2
P3_12.9	P3	M	a 10x_1merge (3.20.25)	IR	1	1	Apical ridge deformation follows; then damaged section; so back to back "IR
P3_12.9	P3	M	a 10x_1merge (3.20.25)	IR	0	1
P3_12.9	P3	M	a 10x_1merge (3.20.25)	RR	2	0
P3_12.9	P3	M	a 10x_1merge (3.20.25)	IR	2	0
P3_12.9	P3	M	20x_1merge (3.24.25)	IR	0	0
P3_12.9	P3	M	20x_1merge (3.24.25)	RR	1	1
P3_12.9	P3	M	20x_1merge (3.24.25)	IR	0	0
P3_12.9	P3	M	20x_1merge (3.24.25)	RR	0	0
P3_12.9	P3	M	20x_1merge (3.24.25)	IR	1	1
P3_12.9	P3	M	20x_1merge (3.24.25)	RR	0	0
P3_12.9	P3	M	20x_1merge (3.24.25)	IR	1	1
P3_12.9	P3	M	20x_1merge (3.24.25)	RR	0	1
P3_12.9	P3	M	20x_1merge (3.24.25)	IR	1	0
P3_12.9	P3	M	20x_1merge (3.24.25)	RR	0	0
P3_12.9	P3	M	20x_1merge (3.24.25)	IR	0	0
P3_12.9	P3	M	20x_1merge (3.24.25)	RR	0	0
P3_12.9	P3	M	20x_1merge (3.24.25)	IR	1	1
P3_12.9	P3	M	20x_1merge (3.24.25)	RR	1	2
P3_12.9	P3	M	20x_1merge (3.24.25)	IR	1	0
P3_12.9	P3	M	20x_1merge (3.24.25)	RR	0	0
P3_12.9	P3	M	20x_1merge (3.24.25)	IR	0	1
P3_12.9	P3	M	20x_4merge (3.24.25)	IR	0	0
P3_12.9	P3	M	20x_4merge (3.24.25)	RR	0	0
P3_12.9	P3	M	20x_4merge (3.24.25)	IR	0	0
P3_12.9	P3	M	20x_4merge (3.24.25)	RR	0	0
P3_12.9	P3	M	20x_4merge (3.24.25)	IR	1	0	HF follows; so back to back "IR"
P3_12.9	P3	M	20x_4merge (3.24.25)	RR	2	1
P3_12.9	P3	M	20x_4merge (3.24.25)	IR	0	0
P3_12.9	P3	M	20x_4merge (3.24.25)	RR	2	0
P3_12.9	P3	M	20x_4merge (3.24.25)	IR	3	0
P3_12.9	P3	M	20x_4merge (3.24.25)	RR	1	1
P3_12.9	P3	M	20x_4merge (3.24.25)	IR	2	0
P3_12.9	P3	M	20x_4merge (3.24.25)	RR	2	1
P3_12.9	P3	M	20x_4merge (3.24.25)	IR	2	1
P3_12.9	P3	M	20x_4merge (3.24.25)	RR	1	0
P3_12.10	P3	M	20x_1merge (3.20.25)	IR	3	0
P3_12.10	P3	M	20x_1merge (3.20.25)	RR	1	0
P3_12.10	P3	M	20x_1merge (3.20.25)	IR	0	0	Apical ridge deformation follows; then Sw duct
P3_12.10	P3	M	20x_1merge (3.20.25)	IR	0	0
P3_12.10	P3	M	20x_1merge (3.20.25)	RR	0	0
P3_12.10	P3	M	20x_1merge (3.20.25)	IR	0	1
P3_12.10	P3	M	20x_1merge (3.20.25)	RR	0	1
P3_12.10	P3	M	20x_1merge (3.20.25)	IR	3	0
P3_12.10	P3	M	20x_1merge (3.20.25)	RR	2	0
P3_12.10	P3	M	20x_1merge (3.20.25)	IR	1	1
P3_12.10	P3	M	20x_1merge (3.20.25)	RR	0	0
P3_12.10	P3	M	20x_1merge (3.20.25)	IR	2	1
P3_12.10	P3	M	20x_1merge (3.20.25)	RR	0	2
P3_12.10	P3	M	20x_1merge (3.20.25)	IR	2	0
P3_12.10	P3	M	20x_1merge (3.20.25)	RR	0	0
P3_12.10	P3	M	20x_1merge (3.20.25)	IR	1	0
P3_12.10	P3	M	20x_1merge (3.20.25)	RR	2	0
P3_12.10	P3	M	20x_1merge (3.20.25)	IR	1	0
P3_12.10	P3	M	20x_2 (3.20.25)	IR	1	0
P3_12.10	P3	M	20x_2 (3.20.25)	RR	1	0
P3_12.10	P3	M	20x_2 (3.20.25)	IR	1	1	Apical ridge deformation follows
P3_12.10	P3	M	20x_2 (3.20.25)	IR	0	0
P3_12.10	P3	M	20x_2 (3.20.25)	RR	1	1
P3_12.10	P3	M	20x_2 (3.20.25)	IR	1	0
P3_12.10	P3	M	20x_2 (3.20.25)	RR	1	1
P3_12.10	P3	M	20x_2 (3.20.25)	IR	2	2
P3_12.10	P3	M	20x_2 (3.20.25)	RR	1	0
P3_12.10	P3	M	20x_2 (3.20.25)	IR	4	3
P3_12.10	P3	M	20x_2 (3.20.25)	RR	0	0
P3_12.10	P3	M	20x_2 (3.20.25)	IR	2	0
P3_12.10	P3	M	20x_2 (3.20.25)	RR	0	0
P3_12.10	P3	M	20x_2 (3.20.25)	IR	4	1
P3_12.10	P3	M	20x_2 (3.20.25)	RR	0	0
P3_12.10	P3	M	20x_2 (3.24.25)	IR	1	1
P3_12.10	P3	M	20x_2 (3.24.25)	RR	0	0
P3_12.10	P3	M	20x_2 (3.24.25)	IR	1	1
P3_12.10	P3	M	20x_2 (3.24.25)	RR	1	4
P3_12.10	P3	M	20x_2 (3.24.25)	IR	1	2
P3_12.10	P3	M	20x_2 (3.24.25)	RR	0	0
P3_12.10	P3	M	20x_2 (3.24.25)	IR	2	0
P3_12.10	P3	M	20x_2 (3.24.25)	RR	1	0
P3_12.10	P3	M	20x_2 (3.24.25)	IR	1	0
P3_12.10	P3	M	20x_2 (3.24.25)	RR	0	0
P3_12.10	P3	M	20x_2 (3.24.25)	IR	0	1
P3_12.10	P3	M	20x_3 (3.24.25)	IR	0	0
P3_12.10	P3	M	20x_3 (3.24.25)	RR	2	2
P3_12.10	P3	M	20x_3 (3.24.25)	IR	0	0
P3_12.10	P3	M	20x_3 (3.24.25)	RR	0	0
P3_12.10	P3	M	20x_3 (3.24.25)	IR	1	0
P3_12.10	P3	M	20x_3 (3.24.25)	RR	0	0
P3_12.10	P3	M	20x_3 (3.24.25)	IR	1	1	Apical ridge deformation follows
P3_12.10	P3	M	20x_3 (3.24.25)	IR	1	1
P3_12.10	P3	M	20x_3 (3.24.25)	RR	2	0
P3_12.10	P3	M	20x_3 (3.24.25)	IR	4	0
P3_12.11	P3	M	d 20x_1 (3.29.25)	IR	1	0
P3_12.11	P3	M	d 20x_1 (3.29.25)	RR	1	0
P3_12.11	P3	M	d 20x_1 (3.29.25)	IR	2	0
P3_12.11	P3	M	d 20x_1 (3.29.25)	RR	2	0
P3_12.11	P3	M	d 20x_1 (3.29.25)	IR	1	1
P3_12.11	P3	M	d 20x_1 (3.29.25)	RR	0	0
P3_12.11	P3	M	d 20x_1 (3.29.25)	IR	2	0
P3_12.11	P3	M	d 20x_1 (3.29.25)	RR	0	0
P3_12.11	P3	M	d 20x_1 (3.29.25)	IR	0	0
P3_12.11	P3	M	d 20x_1 (3.29.25)	RR	1	0
P3_12.11	P3	M	d 20x_1 (3.29.25)	IR	0	0
P3_12.11	P3	M	d 20x_2 (3.29.25)	IR	2	0
P3_12.11	P3	M	d 20x_2 (3.29.25)	RR	1	1
P3_12.11	P3	M	d 20x_2 (3.29.25)	IR	2	1
P3_12.11	P3	M	d 20x_2 (3.29.25)	RR	1	1
P3_12.11	P3	M	d 20x_2 (3.29.25)	IR	1	0	Apical ridge deformation follows
P3_12.11	P3	M	d 20x_2 (3.29.25)	IR	2	0
P3_12.11	P3	M	d 20x_2 (3.29.25)	RR	2	0
P3_12.11	P3	M	d 20x_2 (3.29.25)	IR	0	0
P3_12.11	P3	M	d 20x_2 (3.29.25)	RR	0	1
P3_12.11	P3	M	d 20x_2 (3.29.25)	IR	0	0
P3_12.11	P3	M	d 20x_2 (3.29.25)	RR	1	1
P3_12.11	P3	M	d 20x_2 (3.29.25)	IR	1	0
P3_12.11	P3	M	d 20x_2 (3.29.25)	RR	0	0
P3_12.11	P3	M	d 20x_2 (3.29.25)	IR	0	0
P3_12.11	P3	M	d 20x_1merge (3.27.25)	IR	1	2
P3_12.11	P3	M	d 20x_1merge (3.27.25)	RR	2	3
P3_12.11	P3	M	d 20x_1merge (3.27.25)	IR	1	0
P3_12.11	P3	M	d 20x_1merge (3.27.25)	RR	0	0
P3_12.11	P3	M	d 20x_1merge (3.27.25)	IR	0	0
P3_12.11	P3	M	d 20x_1merge (3.27.25)	RR	1	0	HF follows, no RR so back to back "IR"
P3_12.11	P3	M	d 20x_1merge (3.27.25)	IR	0	0
P3_12.11	P3	M	d 20x_1merge (3.27.25)	RR	0	0
P3_12.11	P3	M	d 20x_1merge (3.27.25)	IR	3	0
P3_12.11	P3	M	d 20x_1merge (3.27.25)	RR	0	0
P3_12.11	P3	M	d 20x_1merge (3.27.25)	IR	0	0
P3_12.11	P3	M	d 20x_2merge (3.27.25)	IR	0	0
P3_12.11	P3	M	d 20x_2merge (3.27.25)	RR	1	1
P3_12.11	P3	M	d 20x_2merge (3.27.25)	IR	1	0
P3_12.11	P3	M	d 20x_2merge (3.27.25)	RR	0	0
P3_12.11	P3	M	d 20x_2merge (3.27.25)	IR	2	0
P3_12.11	P3	M	d 20x_2merge (3.27.25)	RR	0	0
P3_12.11	P3	M	d 20x_2merge (3.27.25)	IR	1	1
P3_12.11	P3	M	d 20x_2merge (3.27.25)	RR	1	1
P3_12.11	P3	M	d 20x_2merge (3.27.25)	IR	2	0
P3_12.11	P3	M	d 20x_2merge (3.27.25)	RR	1	0
P3_12.11	P3	M	d 20x_2merge (3.27.25)	IR	2	0
P3_12.11	P3	M	d 20x_2merge (3.27.25)	RR	1	1
P3_12.11	P3	M	d 20x_2merge (3.27.25)	IR	0	1
P3_12.11	P3	M	d 20x_2merge (3.27.25)	RR	0	0
P3_12.11	P3	M	d 20x_2merge (3.27.25)	IR	1	0
P3_12.11	P3	M	d 20x_2merge (3.27.25)	RR	0	0
P3_12.11	P3	M	d 20x_2merge (3.27.25)	IR	2	0
P3_12.11	P3	M	d 20x_2merge (3.27.25)	RR	0	0
P3_12.11	P3	M	d 20x_2merge (3.27.25)	IR	1	0
24_2	P5	F	20x_1 (3.13.25)	IR	3	1
24_2	P5	F	20x_1 (3.13.25)	RR	0	0
24_2	P5	F	20x_1 (3.13.25)	IR	1	1
24_2	P5	F	20x_1 (3.13.25)	RR	4	0
24_2	P5	F	20x_1 (3.13.25)	IR	2	0
24_2	P5	F	20x_1 (3.13.25)	RR	0	2
24_2	P5	F	20x_1 (3.13.25)	IR	0	0	Apical ridge deformation follows
24_2	P5	F	20x_1 (3.13.25)	IR	1	0
24_2	P5	F	20x_1 (3.13.25)	RR	0	2
24_2	P5	F	20x_1 (3.13.25)	IR	1	1
24_2	P5	F	20x_1 (3.13.25)	RR	0	0
24_2	P5	F	20x_1 (3.13.25)	IR	2	0	Out of plane; RR next
24_2	P5	F	20x_1 (3.13.25)	RR	3	1
24_2	P5	F	20x_1 (3.13.25)	IR	2	0
24_3	P5	M	20x_1merge (3.12.25)	IR	1	0
24_3	P5	M	20x_1merge (3.12.25)	RR	0	0
24_3	P5	M	20x_1merge (3.12.25)	IR	2	0
24_3	P5	M	20x_1merge (3.12.25)	RR	0	1
24_3	P5	M	20x_1merge (3.12.25)	IR	3	0
24_3	P5	M	20x_1merge (3.12.25)	RR	2	0
24_3	P5	M	20x_1merge (3.12.25)	IR	0	1
24_3	P5	M	20x_1merge (3.12.25)	RR	0	0
24_3	P5	M	20x_1merge (3.12.25)	IR	2	0
24_3	P5	M	20x_1merge (3.12.25)	RR	0	0
24_3	P5	M	20x_1merge (3.12.25)	IR	0	0
24_3	P5	M	20x_1merge (3.12.25)	RR	0	0
24_3	P5	M	20x_1merge (3.12.25)	IR	0	0	Apical ridge deformation follows
24_3	P5	M	20x_1merge (3.12.25)	IR	1	0
24_3	P5	M	20x_1merge (3.12.25)	RR	0	0
24_3	P5	M	20x_1merge (3.12.25)	IR	2	0	Apical ridge deformation follows
24_3	P5	M	20x_1merge (3.12.25)	IR	0	0
24_3	P5	M	20x_1merge (3.12.25)	RR	0	0
24_3	P5	M	20x_1merge (3.12.25)	IR	0	0	Apical ridge deformation follows
24_3	P5	M	20x_1merge (3.12.25)	IR	2	0
24_3	P5	M	20x_1merge (3.12.25)	RR	0	0
24_3	P5	M	20x_1merge (3.12.25)	IR	1	0
24_3	P5	M	20x_2 (3.12.25)	IR	0	0
24_3	P5	M	20x_2 (3.12.25)	RR	2	0
24_3	P5	M	20x_2 (3.12.25)	IR	1	0
24_3	P5	M	20x_2 (3.12.25)	RR	0	1
24_3	P5	M	20x_2 (3.12.25)	IR	0	1
24_3	P5	M	20x_2 (3.12.25)	RR	0	0
24_3	P5	M	20x_2 (3.12.25)	IR	1	0
24_3	P5	M	20x_2 (3.12.25)	RR	1	2
24_3	P5	M	20x_2 (3.12.25)	IR	1	0
24_3	P5	M	20x_2 (3.12.25)	RR	0	1
24_3	P5	M	20x_2 (3.12.25)	IR	0	0
24_3	P5	M	20x_2 (3.12.25)	RR	0	0
24_3	P5	M	20x_2 (3.12.25)	IR	0	0
24_8	P5	F	20x_1Max (3.30.25)	IR	2	2
24_8	P5	F	20x_1Max (3.30.25)	RR	0	1
24_8	P5	F	20x_1Max (3.30.25)	IR	1	0
24_8	P5	F	20x_1Max (3.30.25)	RR	2	0
24_8	P5	F	20x_1Max (3.30.25)	IR	3	0	Sw duct follows
24_8	P5	F	20x_1Max (3.30.25)	IR	0	0
24_8	P5	F	20x_1Max (3.30.25)	RR	2	0
24_8	P5	F	20x_1Max (3.30.25)	IR	2	0
24_8	P5	F	20x_1Max (3.30.25)	RR	3	4
24_8	P5	F	20x_1Max (3.30.25)	IR	0	0
24_8	P5	F	20x_2 (3.30.25)	IR	0	0
24_8	P5	F	20x_2 (3.30.25)	RR	0	0
24_8	P5	F	20x_2 (3.30.25)	IR	0	0
24_8	P5	F	20x_2 (3.30.25)	RR	1	1
24_8	P5	F	20x_2 (3.30.25)	IR	1	0
24_8	P5	F	20x_2 (3.30.25)	RR	1	1
24_8	P5	F	20x_2 (3.30.25)	IR	0	0
24_8	P5	F	20x_2 (3.30.25)	RR	0	0
24_8	P5	F	20x_2 (3.30.25)	IR	0	0
24_9	P5	M	20x_1merge (3.30.25)	IR	2	0
24_9	P5	M	20x_1merge (3.30.25)	RR	2	0
24_9	P5	M	20x_1merge (3.30.25)	IR	1	0
24_9	P5	M	20x_1merge (3.30.25)	RR	1	0
24_9	P5	M	20x_1merge (3.30.25)	IR	0	3
24_9	P5	M	20x_1merge (3.30.25)	RR	2	3
24_9	P5	M	20x_1merge (3.30.25)	IR	3	0	HF follows, no RR so back to back "IR"
24_9	P5	M	20x_1merge (3.30.25)	IR	1	5
24_9	P5	M	20x_1merge (3.30.25)	RR	1	0
24_9	P5	M	20x_1merge (3.30.25)	IR	4	0
24_9	P5	M	20x_1merge (3.30.25)	IR	2	0
24_9	P5	M	20x_1merge (3.30.25)	RR	2	1
24_9	P5	M	20x_1merge (3.30.25)	IR	2	0
24_9	P5	M	20x_1merge (3.30.25)	RR	1	0
24_9	P5	M	20x_1merge (3.30.25)	IR	2	0
24_9	P5	M	20x_2 (3.30.25)	IR	0	0
24_9	P5	M	20x_2 (3.30.25)	RR	2	1
24_9	P5	M	20x_2 (3.30.25)	IR	0	0
24_9	P5	M	20x_2 (3.30.25)	RR	0	4
24_9	P5	M	20x_2 (3.30.25)	IR	2	0
24_9	P5	M	20x_2 (3.30.25)	RR	2	0
24_9	P5	M	20x_2 (3.30.25)	IR	2	1
24_9	P5	M	20x_2 (3.30.25)	RR	2	0
24_9	P5	M	20x_2 (3.30.25)	IR	0	0
24_9	P5	M	20x_2 (3.30.25)	RR	0	0
24_9	P5	M	20x_2 (3.30.25)	IR	0	0
24_9	P5	M	20x_2 (3.30.25)	RR	1	0
24_9	P5	M	20x_3 (3.30.25)	IR	3	1
24_9	P5	M	20x_3 (3.30.25)	RR	0	0
24_9	P5	M	20x_3 (3.30.25)	IR	1	0
24_9	P5	M	20x_3 (3.30.25)	RR	0	0
24_9	P5	M	20x_3 (3.30.25)	IR	1	0
24_9	P5	M	20x_3 (3.30.25)	RR	0	0
24_9	P5	M	20x_3 (3.30.25)	IR	2	0	out of plane follows
24_9	P5	M	20x_3 (3.30.25)	IR	3	0
24_9	P5	M	20x_3 (3.30.25)	RR	3	2
24_9	P5	M	20x_3 (3.30.25)	IR	1	0
24_9	P5	M	20x_3 (3.30.25)	RR	1	0
24_9	P5	M	20x_3 (3.30.25)	IR	0	0
24_9	P5	M	20x_3 (3.30.25)	RR	1	0
24_9	P5	M	20x_3 (3.30.25)	IR	0	0
24_9	P5	M	20x_3 (3.30.25)	RR	0	4
24_9	P5	M	20x_3 (3.30.25)	IR	1	0
24_10	P5	F	20x_1 (3.30.25)	IR	1	0
24_10	P5	F	20x_1 (3.30.25)	RR	1	1
24_10	P5	F	20x_1 (3.30.25)	IR	1	0
24_10	P5	F	20x_1 (3.30.25)	RR	1	0
24_10	P5	F	20x_1 (3.30.25)	IR	0	0
24_10	P5	F	20x_1 (3.30.25)	RR	1	2
24_10	P5	F	20x_1 (3.30.25)	IR	1	0
24_10	P5	F	20x_1 (3.30.25)	RR	2	1
24_10	P5	F	20x_1 (3.30.25)	IR	0	0
24_10	P5	F	20x_1 (3.30.25)	RR	1	1
24_10	P5	F	20x_1 (3.30.25)	IR	1	0
24_10	P5	F	20x_1 (3.30.25)	RR	0	0
24_10	P5	F	20x_1 (3.30.25)	IR	1	3
24_10	P5	F	20x_1 (3.30.25)	RR	2	1
24_10	P5	F	20x_1 (3.30.25)	IR	0	0
24_10	P5	F	20x_1 (3.30.25)	RR	2	0
24_10	P5	F	20x_2 (3.30.25)	IR	0	0
24_10	P5	F	20x_2 (3.30.25)	RR	2	0
24_10	P5	F	20x_2 (3.30.25)	IR	0	0
24_10	P5	F	20x_2 (3.30.25)	RR	3	0
24_10	P5	F	20x_2 (3.30.25)	IR	2	0	Apical ridge deformation follows, so back to back "IR
24_10	P5	F	20x_2 (3.30.25)	IR	0	1
24_10	P5	F	20x_2 (3.30.25)	RR	0	0
24_10	P5	F	20x_2 (3.30.25)	IR	2	0	out of plane follows
24_10	P5	F	20x_2 (3.30.25)	IR	3	0
24_10	P5	F	20x_2 (3.30.25)	RR	1	0
24_10	P5	F	20x_2 (3.30.25)	IR	3	0
24_10	P5	F	20x_2 (3.30.25)	RR	2	2
24_10	P5	F	20x_2 (3.30.25)	IR	0	0
24_10	P5	F	20x_2 (3.30.25)	RR	2	1
24_10	P5	F	20x_2 (3.30.25)	IR	2	0
24_10	P5	F	20x_2 (3.30.25)	RR	3	0
24_10	P5	F	20x_2 (3.30.25)	IR	3	0
24_10	P5	F	20x_2 (3.30.25)	RR	4	1
24_10	P5	F	20x_2 (3.30.25)	IR	1	0
P10_1F	P10	F	20x_1 (3.20.25)	IR	1	0
P10_1F	P10	F	20x_1 (3.20.25)	RR	2	0
P10_1F	P10	F	20x_1 (3.20.25)	IR	1	2
P10_1F	P10	F	20x_1 (3.20.25)	RR	3	1
P10_1F	P10	F	20x_1 (3.20.25)	IR	1	2
P10_1F	P10	F	20x_1 (3.20.25)	RR	2	1
P10_1F	P10	F	20x_1 (3.20.25)	IR	1	0
P10_1F	P10	F	20x_1 (3.20.25)	RR	2	0
P10_1F	P10	F	20x_1 (3.20.25)	IR	2	0
P10_1F	P10	F	20x_1 (3.20.25)	RR	2	0
P10_1F	P10	F	20x_1 (3.20.25)	IR	2	0
P10_1F	P10	F	10x_1Max (3.13.25)	IR	2	1
P10_1F	P10	F	10x_1Max (3.13.25)	RR	1	1
P10_1F	P10	F	10x_1Max (3.13.25)	IR	1	0
P10_1F	P10	F	10x_1Max (3.13.25)	RR	7	2
P10_1F	P10	F	10x_1Max (3.13.25)	IR	3	0
P10_1F	P10	F	10x_1Max (3.13.25)	RR	4	1
P10_1F	P10	F	10x_1Max (3.13.25)	IR	3	2
P10_1F	P10	F	10x_1Max (3.13.25)	RR	1	2
P10_1F	P10	F	10x_1Max (3.13.25)	IR	0	0
P10_1F	P10	F	10x_1Max (3.13.25)	RR	2	1
P10_1F	P10	F	10x_1Max (3.13.25)	IR	2	0	Apical ridge deformation follows
P10_1F	P10	F	10x_1Max (3.13.25)	RR	2	4
P10_1M	P10	M	20x_1Max (3.24.25)	IR	0	0
P10_1M	P10	M	20x_1Max (3.24.25)	RR	1	2
P10_1M	P10	M	20x_1Max (3.24.25)	IR	1	0
P10_1M	P10	M	20x_1Max (3.24.25)	RR	2	1
P10_1M	P10	M	20x_1Max (3.24.25)	IR	3	0
P10_1M	P10	M	20x_1Max (3.24.25)	RR	2	1
P10_1M	P10	M	20x_1Max (3.24.25)	IR	4	0
P10_1M	P10	M	20x_1Max (3.24.25)	RR	2	2
P10_1M	P10	M	20x_1Max (3.24.25)	IR	1	1
P10_1M	P10	M	20x_1Max (3.24.25)	RR	2	2
P10_1M	P10	M	20x_1Max (3.24.25)	IR	2	1
P10_1M	P10	M	20x_1Max (3.24.25)	RR	2	2
P10_1M	P10	M	20x_2Max (3.24.25)	IR	0	0
P10_1M	P10	M	20x_2Max (3.24.25)	RR	1	1
P10_1M	P10	M	20x_2Max (3.24.25)	IR	2	0
P10_1M	P10	M	20x_2Max (3.24.25)	RR	3	2
P10_1M	P10	M	20x_2Max (3.24.25)	IR	2	0
P10_1M	P10	M	20x_2Max (3.24.25)	RR	1	1
P10_1M	P10	M	20x_2Max (3.24.25)	IR	2	0
P10_1M	P10	M	20x_2Max (3.24.25)	RR	2	1
P10_1M	P10	M	20x_2Max (3.24.25)	IR	0	0
P10_1M	P10	M	20x_2Max (3.24.25)	RR	0	1
P10_1M	P10	M	20x_2Max (3.24.25)	IR	0	1
P10_1M	P10	M	20x_2Max (3.24.25)	RR	1	1
P10_1M	P10	M	20x_2Max (3.24.25)	IR	2	0
P10_1M	P10	M	20x_2Max (3.24.25)	RR	3	1
P10_1M	P10	M	20x_2Max (3.24.25)	IR	2	1
P10_1M	P10	M	20x_2Max (3.24.25)	RR	0	2
P30_1F	1mo	F	20x_1merge (3.24.25)	IR	2	0
P30_1F	1mo	F	20x_1merge (3.24.25)	RR	0	0
P30_1F	1mo	F	20x_1merge (3.24.25)	IR	0	0
P30_1F	1mo	F	20x_1merge (3.24.25)	RR	1	0
P30_1F	1mo	F	20x_1merge (3.24.25)	IR	0	0
P30_1F	1mo	F	20x_1merge (3.24.25)	RR	1	1
P30_1F	1mo	F	20x_1merge (3.24.25)	IR	1	1
P30_1F	1mo	F	20x_1merge (3.24.25)	RR	0	1
P30_1F	1mo	F	20x_1merge (3.24.25)	IR	0	0
P30_1F	1mo	F	20x_1merge (3.24.25)	RR	1	0
P30_1F	1mo	F	20x_1merge (3.24.25)	IR	1	0
P30_1F	1mo	F	20x_1merge (3.24.25)	RR	1	0
P30_1F	1mo	F	20x_1merge (3.24.25)	IR	0	0
P30_1F	1mo	F	20x_1merge (3.24.25)	RR	0	0
P30_1F	1mo	F	20x_1merge (3.24.25)	IR	0	0
P30_1F	1mo	F	20x_1merge (3.24.25)	RR	1	0
P30_1F	1mo	F	20x_1merge (3.24.25)	IR	1	0
P30_1F	1mo	F	20x_1merge (3.24.25)	RR	2	1
P30_1F	1mo	F	20x_1merge (3.24.25)	IR	1	0	HF follows, no RR so back to back "IR"
P30_1F	1mo	F	20x_1merge (3.24.25)	IR	2	0
P30_1F	1mo	F	20x_1merge (3.24.25)	RR	1	0
P30_1F	1mo	F	20x_1merge (3.24.25)	IR	0	0	Apical ridge deformation follows, so back to back "IR
P30_1F	1mo	F	20x_1merge (3.24.25)	IR	2	0
P30_1F	1mo	F	20x_1merge (3.24.25)	RR	1	0
P30_1F	1mo	F	20x_1merge (3.24.25)	IR	0	0
P30_1F	1mo	F	20x_1merge (3.24.25)	RR	2	0
P30_1F	1mo	F	20x_1merge (3.24.25)	IR	0	0
P30_1F	1mo	F	20x_1merge (3.24.25)	RR	1	0
P30_1F	1mo	F	20x_1merge (3.24.25)	IR	3	0
P30_1F	1mo	F	20x_1merge (3.24.25)	RR	1	0
P30_1F	1mo	F	20x_1merge (3.24.25)	IR	0	0
P30_1F	1mo	F	20x_1merge (3.24.25)	RR	0	0
P30_1F	1mo	F	20x_1merge (3.24.25)	IR	1	0
P30_1F	1mo	F	20x_1merge (3.24.25)	RR	1	0
P30_1F	1mo	F	20x_1merge (3.24.25)	IR	1	0
P30_1F	1mo	F	20x_2 (3.24.25)	IR	2	0
P30_1F	1mo	F	20x_2 (3.24.25)	RR	1	0
P30_1F	1mo	F	20x_2 (3.24.25)	IR	1	0
P30_1F	1mo	F	20x_2 (3.24.25)	RR	0	0
P30_1F	1mo	F	20x_2 (3.24.25)	IR	0	1
P30_1F	1mo	F	20x_2 (3.24.25)	RR	0	0
P30_1F	1mo	F	20x_2 (3.24.25)	IR	0	1
P30_1F	1mo	F	20x_2 (3.24.25)	RR	0	1
P30_1F	1mo	F	20x_2 (3.24.25)	IR	0	0
P30_1F	1mo	F	20x_2 (3.24.25)	RR	1	0
P30_1F	1mo	F	20x_3 (3.24.25)	IR	0	1
P30_1F	1mo	F	20x_3 (3.24.25)	RR	0	1
P30_1F	1mo	F	20x_3 (3.24.25)	IR	0	0
P30_1F	1mo	F	20x_3 (3.24.25)	RR	0	0
P30_1F	1mo	F	20x_3 (3.24.25)	IR	1	0
P30_1F	1mo	F	20x_3 (3.24.25)	RR	1	3
P30_1F	1mo	F	20x_3 (3.24.25)	IR	1	1
P30_1F	1mo	F	20x_3 (3.24.25)	RR	1	0
P30_1F	1mo	F	20x_3 (3.24.25)	IR	1	2
P30_1F	1mo	F	20x_3 (3.24.25)	RR	2	0
P30_1F	1mo	F	20x_3 (3.24.25)	IR	3	1
P30_1F	1mo	F	20x_3 (3.24.25)	RR	0	1
P30_1F	1mo	F	20x_3 (3.24.25)	IR	0	1
P30_1F	1mo	F	20x_3 (3.24.25)	RR	1	0
P30_1F	1mo	F	20x_3 (3.24.25)	IR	4	4
P30_2F	1mo	F	20x_1merge (3.20.25)	IR	1	0
P30_2F	1mo	F	20x_1merge (3.20.25)	RR	1	1
P30_2F	1mo	F	20x_1merge (3.20.25)	IR	1	0
P30_2F	1mo	F	20x_1merge (3.20.25)	RR	0	0
P30_2F	1mo	F	20x_1merge (3.20.25)	IR	2	0
P30_2F	1mo	F	20x_1merge (3.20.25)	RR	0	0
P30_2F	1mo	F	20x_1merge (3.20.25)	IR	1	0
P30_2F	1mo	F	20x_1merge (3.20.25)	RR	2	1
P30_2F	1mo	F	20x_1merge (3.20.25)	IR	3	0	Sw duct follows, so back to back "IR"
P30_2F	1mo	F	20x_1merge (3.20.25)	IR	2	1
P30_2F	1mo	F	20x_1merge (3.20.25)	RR	1	0
P30_2F	1mo	F	20x_1merge (3.20.25)	IR	1	1
P30_2F	1mo	F	20x_1merge (3.20.25)	RR	1	0
P30_2F	1mo	F	20x_1merge (3.20.25)	IR	1	1
P30_2F	1mo	F	20x_1merge (3.20.25)	RR	1	2
P30_2F	1mo	F	20x_1merge (3.20.25)	IR	3	0
P30_2F	1mo	F	20x_1merge (3.20.25)	RR	0	0
P30_2F	1mo	F	20x_1merge (3.20.25)	IR	0	0
P30_2F	1mo	F	20x_1merge (3.20.25)	RR	0	0
P30_2F	1mo	F	20x_1merge (3.20.25)	IR	1	0
P30_2F	1mo	F	20x_2 (3.20.25)	IR	0	0
P30_2F	1mo	F	20x_2 (3.20.25)	RR	0	0
P30_2F	1mo	F	20x_2 (3.20.25)	IR	0	0
P30_2F	1mo	F	20x_2 (3.20.25)	RR	0	0
P30_2F	1mo	F	20x_2 (3.20.25)	IR	0	0
P30_2F	1mo	F	20x_2 (3.20.25)	RR	0	0
P30_2F	1mo	F	20x_2 (3.20.25)	IR	1	0
P30_2F	1mo	F	20x_2 (3.20.25)	RR	1	0
P30_2F	1mo	F	20x_2 (3.20.25)	IR	0	0
P30_2F	1mo	F	20x_2 (3.20.25)	RR	0	0
P30_2F	1mo	F	20x_2 (3.20.25)	IR	1	0
P30_2F	1mo	F	20x_2 (3.20.25)	RR	0	0
P30_2F	1mo	F	20x_2 (3.20.25)	IR	0	0
P30_2F	1mo	F	20x_2 (3.20.25)	RR	0	0
P30_2F	1mo	F	20x_3merge (3.20.25)	IR	3	2
P30_2F	1mo	F	20x_3merge (3.20.25)	RR	0	0
P30_2F	1mo	F	20x_3merge (3.20.25)	IR	1	0
P30_2F	1mo	F	20x_3merge (3.20.25)	RR	1	2
P30_2F	1mo	F	20x_3merge (3.20.25)	IR	0	1
P30_2F	1mo	F	20x_3merge (3.20.25)	RR	1	1
P30_2F	1mo	F	20x_3merge (3.20.25)	IR	0	0
P30_2F	1mo	F	20x_4 (3.20.25)	IR	1	0
P30_2F	1mo	F	20x_4 (3.20.25)	RR	0	0
P30_2F	1mo	F	20x_4 (3.20.25)	IR	2	0	Sw Duct following, so back to back "IR"
P30_2F	1mo	F	20x_4 (3.20.25)	IR	0	0
P30_2F	1mo	F	20x_4 (3.20.25)	RR	0	0
P30_2F	1mo	F	20x_2Max (3.24.25)	IR	7	1
P30_2F	1mo	F	20x_2Max (3.24.25)	RR	1	1
P30_2F	1mo	F	20x_2Max (3.24.25)	IR	1	0
P30_2F	1mo	F	20x_2Max (3.24.25)	RR	0	0
P30_2F	1mo	F	20x_2Max (3.24.25)	IR	1	0
P30_2F	1mo	F	20x_2Max (3.24.25)	RR	1	0
P30_2F	1mo	F	20x_2Max (3.24.25)	IR	1	2	Apical ridge deformation follows, so back to back "IR
P30_2F	1mo	F	20x_2Max (3.24.25)	IR	2	0
P30_2F	1mo	F	20x_2Max (3.24.25)	RR	0	0
P30_2F	1mo	F	c 20x_1 (3.29.25)	IR	3	0
P30_2F	1mo	F	c 20x_1 (3.29.25)	RR	0	0
P30_2F	1mo	F	c 20x_1 (3.29.25)	IR	0	0
P30_2F	1mo	F	c 20x_1 (3.29.25)	RR	0	1
P30_2F	1mo	F	c 20x_1 (3.29.25)	IR	0	0
P30_2F	1mo	F	c 20x_1 (3.29.25)	RR	0	1
P30_2F	1mo	F	c 20x_1 (3.29.25)	IR	0	0
P30_2F	1mo	F	c 20x_1 (3.29.25)	RR	0	3
P30_2F	1mo	F	c 20x_2 (3.29.25)	IR	1	0
P30_2F	1mo	F	c 20x_2 (3.29.25)	RR	1	0
P30_2F	1mo	F	c 20x_2 (3.29.25)	IR	0	0
P30_2F	1mo	F	c 20x_2 (3.29.25)	RR	1	1
P30_2F	1mo	F	c 20x_2 (3.29.25)	IR	1	0
P30_2F	1mo	F	c 20x_2 (3.29.25)	RR	0	0
P30_2F	1mo	F	c 20x_2 (3.29.25)	IR	3	4	Apical ridge deformation follows, so back to back "IR
P30_2F	1mo	F	c 20x_2 (3.29.25)	IR	1	0
P30_2F	1mo	F	c 20x_2 (3.29.25)	RR	1	1
P30_2F	1mo	F	c 20x_2 (3.29.25)	IR	4	4
P30_2F	1mo	F	c 20x_3merge (3.29.25)	IR	3	1
P30_2F	1mo	F	c 20x_3merge (3.29.25)	RR	1	1
P30_2F	1mo	F	c 20x_3merge (3.29.25)	IR	2	1
P30_2F	1mo	F	c 20x_3merge (3.29.25)	RR	0	2
P30_2F	1mo	F	c 20x_3merge (3.29.25)	IR	0	0
P30_2F	1mo	F	c 20x_3merge (3.29.25)	RR	0	0	Apical ridge deformation follows
P30_2F	1mo	F	c 20x_3merge (3.29.25)	IR	1	0
P30_2F	1mo	F	c 20x_3merge (3.29.25)	RR	1	3
P30_2F	1mo	F	c 20x_3merge (3.29.25)	IR	2	0
P30_2F	1mo	F	c 20x_3merge (3.29.25)	RR	1	2
P30_2F	1mo	F	c 20x_3merge (3.29.25)	IR	0	0
P30_2F	1mo	F	c 20x_3merge (3.29.25)	RR	1	2
P30_2F	1mo	F	c 20x_3merge (3.29.25)	IR	2	0	Apical ridge deformation follows
P30_2F	1mo	F	c 20x_3merge (3.29.25)	IR	1	1
P30_2F	1mo	F	c 20x_3merge (3.29.25)	RR	1	0
P30_2F	1mo	F	c 20x_3merge (3.29.25)	IR	0	1
P30_2F	1mo	F	c 20x_3merge (3.29.25)	RR	1	0
P30_2F	1mo	F	c 20x_3merge (3.29.25)	IR	5	1	Sw Duct following, so back to back "IR"
P30_2F	1mo	F	c 20x_3merge (3.29.25)	IR	4	0
P30_2F	1mo	F	c 20x_3merge (3.29.25)	RR	1	0
P30_2F	1mo	F	c 20x_3merge (3.29.25)	IR	1	0
P30_2F	1mo	F	c 20x_3merge (3.29.25)	RR	2	0
P30_2F	1mo	F	c 20x_3merge (3.29.25)	IR	0	0
P30_2F	1mo	F	c 20x_3merge (3.29.25)	RR	0	0
P30_2F	1mo	F	c 20x_3merge (3.29.25)	IR	0	0
P30_2F	1mo	F	c 20x_3merge (3.29.25)	RR	1	0
P30_2F	1mo	F	c 20x_3merge (3.29.25)	IR	1	0
P30_2F	1mo	F	c 20x_3merge (3.29.25)	RR	1	0
P30_2F	1mo	F	c 20x_3merge (3.29.25)	IR	3	0
P30_2F	1mo	F	c 20x_4 (3.29.25)	IR	2	0
P30_2F	1mo	F	c 20x_4 (3.29.25)	RR	0	0
P30_2F	1mo	F	c 20x_4 (3.29.25)	IR	0	0
P30_2F	1mo	F	c 20x_4 (3.29.25)	RR	1	1
P30_2F	1mo	F	c 20x_4 (3.29.25)	IR	1	0
P30_2F	1mo	F	c 20x_4 (3.29.25)	RR	3	0
P30_2F	1mo	F	c 20x_4 (3.29.25)	IR	2	0
P30_2F	1mo	F	c 20x_4 (3.29.25)	RR	1	1
P30_2F	1mo	F	c 20x_4 (3.29.25)	IR	0	3
P30_2F	1mo	F	c 20x_4 (3.29.25)	RR	3	4
P30_2F	1mo	F	c 20x_4 (3.29.25)	IR	2	1	Apical ridge deformation follows
P30_2F	1mo	F	c 20x_4 (3.29.25)	IR	1	0
P30_2F	1mo	F	c 20x_4 (3.29.25)	RR	2	0
P30_2F	1mo	F	c 20x_4 (3.29.25)	IR	0	0
P30_2F	1mo	F	c 20x_4 (3.29.25)	RR	2	2
P30_2F	1mo	F	c 20x_4 (3.29.25)	IR	1	2
P30_2F	1mo	F	c 20x_4 (3.29.25)	RR	0	1
P30_2F	1mo	F	c 20x_4 (3.29.25)	IR	1	0
P30_2F	1mo	F	c 20x_4 (3.29.25)	RR	1	0
P30_2F	1mo	F	c 20x_4 (3.29.25)	IR	3	0
P30_2M	1mo	M	20x_1 (3.29.25)	IR	3	0
P30_2M	1mo	M	20x_1 (3.29.25)	RR	0	0
P30_2M	1mo	M	20x_1 (3.29.25)	IR	3	1	Apical ridge deformation follows
P30_2M	1mo	M	20x_1 (3.29.25)	IR	1	1
P30_2M	1mo	M	20x_1 (3.29.25)	RR	0	0
P30_2M	1mo	M	20x_1 (3.29.25)	IR	1	1	Apical ridge deformation follows
P30_2M	1mo	M	20x_1 (3.29.25)	IR	2	2
P30_2M	1mo	M	20x_1 (3.29.25)	RR	0	0
P30_2M	1mo	M	20x_1 (3.29.25)	IR	3	0
P30_2M	1mo	M	20x_1 (3.29.25)	RR	0	0
P30_2M	1mo	M	20x_1 (3.29.25)	IR	0	1
P30_2M	1mo	M	b 20x_1 (3.29.25)	IR	1	0
P30_2M	1mo	M	b 20x_1 (3.29.25)	RR	1	0
P30_2M	1mo	M	b 20x_1 (3.29.25)	IR	1	1
P30_2M	1mo	M	b 20x_1 (3.29.25)	RR	1	0
P30_2M	1mo	M	b 20x_1 (3.29.25)	IR	0	0
P30_2M	1mo	M	b 20x_1 (3.29.25)	RR	1	0
P30_2M	1mo	M	b 20x_1 (3.29.25)	IR	2	0
P30_2M	1mo	M	b 20x_1 (3.29.25)	RR	0	0
P30_2M	1mo	M	b 20x_1 (3.29.25)	IR	0	0
P30_2M	1mo	M	b 20x_1 (3.29.25)	RR	0	0
P30_2M	1mo	M	b 20x_1 (3.29.25)	IR	0	0
P30_2M	1mo	M	b 20x_1 (3.29.25)	RR	1	0
P30_2M	1mo	M	b 20x_1 (3.29.25)	IR	3	2
P30_2M	1mo	M	b 20x_1 (3.29.25)	RR	2	0
P30_2M	1mo	M	b 20x_1 (3.29.25)	IR	2	0
P30_2M	1mo	M	b 20x_1 (3.29.25)	RR	0	0
P30_2M	1mo	M	b 20x_1 (3.29.25)	IR	3	0
P30_2M	1mo	M	b 20x_1 (3.29.25)	RR	0	2
P30_2M	1mo	M	b 20x_1 (3.29.25)	IR	0	2
P30_2M	1mo	M	b 20x_1 (3.29.25)	RR	2	0
P30_2M	1mo	M	b 20x_1 (3.29.25)	IR	0	0
P30_2M	1mo	M	b 20x_1 (3.29.25)	RR	0	1
P30_2M	1mo	M	b 20x_1 (3.29.25)	IR	0	0	Apical ridge deformation follows
P30_2M	1mo	M	b 20x_1 (3.29.25)	IR	0	0
P30_2M	1mo	M	b 20x_1 (3.29.25)	RR	1	0
P30_2M	1mo	M	b 20x_1 (3.29.25)	IR	3	0
P30_2M	1mo	M	b 20x_1 (3.29.25)	RR	0	1
P30_2M	1mo	M	b 20x_1 (3.29.25)	IR	0	0
P30_2M	1mo	M	b 20x_1 (3.29.25)	RR	2	0
P30_2M	1mo	M	b 20x_1 (3.29.25)	IR	0	2
P30_2M	1mo	M	b 20x_1 (3.29.25)	RR	0	0
P30_2M	1mo	M	b 20x_1 (3.29.25)	IR	0	0
P30_2M	1mo	M	b 20x_1 (3.29.25)	RR	1	0
P30_2M	1mo	M	b 20x_1 (3.29.25)	IR	2	0
P30_2M	1mo	M	b 20x_1 (3.29.25)	RR	0	0
P30_2M	1mo	M	b 20x_1 (3.29.25)	IR	2	1
P30_2M	1mo	M	b 20x_1 (3.29.25)	RR	0	0
P30_2M	1mo	M	b 20x_1 (3.29.25)	IR	2	0
P30_2M	1mo	M	b 20x_1 (3.29.25)	RR	0	0
P30_2M	1mo	M	b 20x_1 (3.29.25)	IR	2	0
P30_2M	1mo	M	b 20x_1 (3.29.25)	RR	2	0
P30_2M	1mo	M	a 20x_1 (3.29.25)	IR	0	1
P30_2M	1mo	M	a 20x_1 (3.29.25)	RR	1	1
P30_2M	1mo	M	a 20x_1 (3.29.25)	IR	0	1	Sw Duct following, then apical ridge deformation, so back to back "IR"
P30_2M	1mo	M	a 20x_1 (3.29.25)	IR	1	0
P30_2M	1mo	M	a 20x_1 (3.29.25)	RR	0	0
P30_2M	1mo	M	a 20x_1 (3.29.25)	IR	0	0
P30_2M	1mo	M	a 20x_1 (3.29.25)	RR	0	0
P30_2M	1mo	M	a 20x_1 (3.29.25)	IR	2	0
P30_2M	1mo	M	a 20x_1 (3.29.25)	RR	0	0
P30_2M	1mo	M	a 20x_1 (3.29.25)	IR	3	1	Apical ridge deformation follows
P30_2M	1mo	M	a 20x_1 (3.29.25)	IR	3	0
P30_2M	1mo	M	a 20x_1 (3.29.25)	RR	1	0
P30_2M	1mo	M	a 20x_1 (3.29.25)	IR	1	0
P30_2M	1mo	M	a 20x_1 (3.29.25)	RR	0	0
P30_2M	1mo	M	a 20x_1 (3.29.25)	IR	0	0
P30_2M	1mo	M	a 20x_1 (3.29.25)	RR	0	0
P30_2M	1mo	M	a 20x_1 (3.29.25)	IR	1	0
P30_2M	1mo	M	a 20x_1 (3.29.25)	RR	1	0
P30_2M	1mo	M	a 20x_1 (3.29.25)	IR	2	1
P30_2M	1mo	M	a 20x_1 (3.29.25)	RR	0	0
P30_2M	1mo	M	a 20x_1 (3.29.25)	IR	1	0
P30_2M	1mo	M	a 20x_1 (3.29.25)	RR	0	0
P30_2M	1mo	M	a 20x_1 (3.29.25)	IR	1	0
P30_2M	1mo	M	a 20x_1 (3.29.25)	RR	0	0
P30_2M	1mo	M	a 20x_1 (3.29.25)	IR	1	0
6mo_F3.22	6mo	F	b 20x_1 (3.29.25)	RR	2	0
6mo_F3.22	6mo	F	b 20x_1 (3.29.25)	IR	3	0
6mo_F3.22	6mo	F	b 20x_1 (3.29.25)	RR	0	0
6mo_F3.22	6mo	F	b 20x_1 (3.29.25)	IR	2	0
6mo_F3.22	6mo	F	b 20x_1 (3.29.25)	RR	1	1	Apical ridge deformation follows
6mo_F3.22	6mo	F	b 20x_1 (3.29.25)	IR	1	0
6mo_F3.22	6mo	F	b 20x_2 (3.29.25)	IR	3	0
6mo_F3.22	6mo	F	b 20x_2 (3.29.25)	RR	1	0
6mo_F3.22	6mo	F	b 20x_2 (3.29.25)	IR	2	3
6mo_F3.22	6mo	F	b 20x_2 (3.29.25)	RR	3	1
6mo_F3.22	6mo	F	b 20x_2 (3.29.25)	IR	1	2
6mo_F3.22	6mo	F	b 20x_2 (3.29.25)	RR	1	3
6mo_F3.22	6mo	F	b 20x_2 (3.29.25)	IR	0	1
6mo_F3.22	6mo	F	b 20x_2 (3.29.25)	RR	1	0
6mo_F3.22	6mo	F	b 20x_2 (3.29.25)	IR	1	1
6mo_F3.22	6mo	F	b 20x_1 (3.20.25)	IR	1	0
6mo_F3.22	6mo	F	b 20x_1 (3.20.25)	RR	1	0
6mo_F3.22	6mo	F	b 20x_1 (3.20.25)	IR	1	0
6mo_F3.22	6mo	F	b 20x_1 (3.20.25)	RR	1	0
6mo_F3.22	6mo	F	b 20x_1 (3.20.25)	IR	2	1
6mo_F3.22	6mo	F	b 20x_1 (3.20.25)	RR	2	0	Tissue out of focus after, so skip to next in-focus part
6mo_F3.22	6mo	F	b 20x_1 (3.20.25)	IR	0	1
6mo_F3.22	6mo	F	b 20x_1 (3.20.25)	RR	0	0
6mo_F3.22	6mo	F	b 20x_1 (3.20.25)	IR	1	0
6mo_F3.22	6mo	F	b 20x_1 (3.20.25)	RR	1	0
6mo_F3.22	6mo	F	b 20x_1 (3.20.25)	IR	0	1
6mo_F3.22	6mo	F	b 20x_1 (3.20.25)	RR	0	0
6mo_F3.22	6mo	F	b 20x_1 (3.20.25)	IR	0	0
6mo_F3.22	6mo	F	b 20x_1 (3.20.25)	RR	0	0
6mo_F3.22	6mo	F	b 20x_1 (3.20.25)	IR	0	0
6mo_F3.22	6mo	F	b 20x_1 (3.20.25)	RR	0	0
6mo_M3.22	6mo	M	20x_1Max (3.3.25)	IR	1	0
6mo_M3.22	6mo	M	20x_1Max (3.3.25)	RR	4	1
6mo_M3.22	6mo	M	20x_1Max (3.3.25)	IR	4	0
6mo_M3.22	6mo	M	20x_1Max (3.3.25)	RR	1	0
6mo_M3.22	6mo	M	20x_1Max (3.3.25)	IR	2	0
83-4	P16	F	a 20_1Max (3.28.25)	IR	0	0
83-4	P16	F	a 20_1Max (3.28.25)	RR	1	1
83-4	P16	F	a 20_1Max (3.28.25)	IR	0	0
83-4	P16	F	a 20_2Max (3.28.25)	RR	1	0
83-4	P16	F	a 20_2Max (3.28.25)	IR	1	0
83-4	P16	F	a 20_2Max (3.28.25)	IR	1	0
83-4	P16	F	a 20_2Max (3.28.25)	RR	2	0
83-4	P16	F	a 20_2Max (3.28.25)	IR	1	1
83-4	P16	F	a 20_2Max (3.28.25)	RR	2	2
83-4	P16	F	a 20_2Max (3.28.25)	IR	1	0
83-4	P16	F	a 20_2Max (3.28.25)	RR	2	0
83-4	P16	F	a 20_2Max (3.28.25)	IR	5	0
83-4	P16	F	a 20_2Max (3.28.25)	IR	3	1
83-4	P16	F	a 20_2Max (3.28.25)	RR	2	0
83-4	P16	F	a 20_2Max (3.28.25)	IR	0	0
83-4	P16	F	a 20_2Max (3.28.25)	RR	2	0
83-4	P16	F	a 10x_1merge (3.13.25)	IR	2	0
83-4	P16	F	a 10x_1merge (3.13.25)	RR	2	0
83-4	P16	F	a 10x_1merge (3.13.25)	IR	6	0
83-4	P16	F	a 10x_1merge (3.13.25)	RR	4	3
83-4	P16	F	a 10x_1merge (3.13.25)	IR	1	0
83-4	P16	F	a 10x_1merge (3.13.25)	RR	4	3
83-4	P16	F	a 10x_1merge (3.13.25)	IR	0	0
83-4	P16	F	a 10x_1merge (3.13.25)	RR	3	2
83-4	P16	F	a 10x_1merge (3.13.25)	IR	3	1
83-4	P16	F	a 10x_1merge (3.13.25)	RR	3	1
83-4	P16	F	a 10x_1merge (3.13.25)	IR	2	1
83-4	P16	F	a 10x_1merge (3.13.25)	IR	5	1
83-4	P16	F	a 10x_1merge (3.13.25)	RR	3	3
83-4	P16	F	a 10x_1merge (3.13.25)	IR	2	0
83-6	P16	F	a 20x_1merge (3.19.25)	IR	4	0
83-6	P16	F	a 20x_1merge (3.19.25)	RR	2	2
83-6	P16	F	a 20x_1merge (3.19.25)	IR	2	0
83-6	P16	F	a 20x_1merge (3.19.25)	IR	2	3
83-6	P16	F	a 20x_1merge (3.19.25)	RR	4	1
83-6	P16	F	a 20x_1merge (3.19.25)	IR	1	0
83-6	P16	F	a 20x_1merge (3.19.25)	RR	0	1
83-6	P16	F	a 20x_1merge (3.19.25)	IR	1	0
83-6	P16	F	a 20x_1merge (3.19.25)	RR	1	0
83-6	P16	F	a 20x_1merge (3.19.25)	RR	2	2
83-6	P16	F	a 20x_1merge (3.19.25)	IR	2	1
83-6	P16	F	a 20x_1merge (3.19.25)	RR	0	1
83-6	P16	F	a 20x_1merge (3.19.25)	IR	2	1
83-6	P16	F	a 20x_1merge (3.19.25)	RR	0	0
83-6	P16	F	a 20x_1merge (3.19.25)	IR	2	1
83-6	P16	F	a 20x_1merge (3.19.25)	RR	0	0
83-6	P16	F	a 20x_1merge (3.19.25)	IR	6	1
83-6	P16	F	a 20x_1merge (3.19.25)	RR	1	0
83-6	P16	F	a 20x_1merge (3.19.25)	IR	2	1
83-6	P16	F	c 20x_1 (3.24.25)	IR	1	0
83-6	P16	F	c 20x_1 (3.24.25)	RR	1	1
83-6	P16	F	c 20x_1 (3.24.25)	IR	1	1
83-6	P16	F	c 20x_1 (3.24.25)	RR	1	0
83-6	P16	F	c 20x_1 (3.24.25)	IR	2	0
83-6	P16	F	c 20x_1 (3.24.25)	RR	1	0
83-6	P16	F	c 20x_2merge (3.28.25)	IR	1	0
83-6	P16	F	c 20x_2merge (3.28.25)	RR	0	0
83-6	P16	F	c 20x_2merge (3.28.25)	IR	0	0
83-6	P16	F	c 20x_2merge (3.28.25)	RR	1	0
83-6	P16	F	c 20x_2merge (3.28.25)	IR	1	0
83-6	P16	F	c 20x_2merge (3.28.25)	RR	2	0
83-6	P16	F	c 20x_2merge (3.28.25)	IR	2	0
83-6	P16	F	c 20x_2merge (3.28.25)	RR	1	1
83-6	P16	F	c 20x_2merge (3.28.25)	IR	1	0
83-6	P16	F	c 20x_2merge (3.28.25)	RR	0	1
83-6	P16	F	c 20x_2merge (3.28.25)	IR	0	0
83-6	P16	F	c 20x_2merge (3.28.25)	RR	3	4
83-6	P16	F	c 20x_2merge (3.28.25)	IR	3	3
83-6	P16	F	c 20x_2merge (3.28.25)	RR	3	1
83-6	P16	F	c 20x_2merge (3.28.25)	IR	1	1
83-6	P16	F	c 20x_2merge (3.28.25)	RR	5	2
83-6	P16	F	c 20x_2merge (3.28.25)	IR	1	1
83-6	P16	F	c 20x_2merge (3.28.25)	RR	1	0
83-6	P16	F	c 20x_2merge (3.28.25)	IR	2	1
83-6	P16	F	c 20x_2merge (3.28.25)	RR	2	0
83-6	P16	F	c 20x_2merge (3.28.25)	IR	1	0
83-6	P16	F	c 20x_2merge (3.28.25)	RR	2	1
83-6	P16	F	c 20x_2merge (3.28.25)	IR	1	2
83-6	P16	F	c 20x_3 (3.28.25)	IR	0	0
83-6	P16	F	c 20x_3 (3.28.25)	RR	0	2
83-6	P16	F	c 20x_3 (3.28.25)	IR	2	0
83-6	P16	F	c 20x_3 (3.28.25)	RR	2	3
83-6	P16	F	c 20x_3 (3.28.25)	IR	1	0
83-6	P16	F	c 20x_3 (3.28.25)	RR	4	1
83-6	P16	F	c 20x_3 (3.28.25)	IR	2	1
83-6	P16	F	c 20x_3 (3.28.25)	RR	2	1
83-12	P16	F	c 20x_1 (3.28.25)	IR	2	0
83-12	P16	F	c 20x_1 (3.28.25)	RR	2	0
83-12	P16	F	c 20x_1 (3.28.25)	IR	1	0
83-12	P16	F	c 20x_1 (3.28.25)	RR	5	1
83-12	P16	F	c 20x_1 (3.28.25)	IR	3	0
83-12	P16	F	c 20x_1 (3.28.25)	RR	3	1
83-12	P16	F	c 20x_1 (3.28.25)	IR	0	0
83-12	P16	F	20x_3 (3.24.25)	IR	1	0
83-12	P16	F	20x_3 (3.24.25)	RR	2	2
83-12	P16	F	20x_3 (3.24.25)	IR	2	0
83-12	P16	F	20x_3 (3.24.25)	RR	3	0
83-12	P16	F	20x_3 (3.24.25)	IR	2	0
83-12	P16	F	20x_3 (3.24.25)	RR	1	0
83-12	P16	F	20x_3 (3.24.25)	IR	1	0
83-12	P16	F	20x_1 (3.24.25)	RR	2	5
83-12	P16	F	20x_1 (3.24.25)	IR	3	2
83-12	P16	F	20x_1 (3.24.25)	RR	0	0
83-12	P16	F	20x_1 (3.24.25)	IR	1	0
83-12	P16	F	20x_1 (3.24.25)	RR	0	1
83-12	P16	F	20x_1 (3.24.25)	IR	1	1
83-12	P16	F	20x_1 (3.24.25)	RR	2	1
83-12	P16	F	20x_1 (3.24.25)	IR	4	2
83-12	P16	F	20x_1 (3.24.25)	RR	4	1
83-12	P16	F	20x_1 (3.24.25)	IR	1	0
83-12	P16	F	20x_1 (3.24.25)	RR	4	2
83-12	P16	F	20x_1 (3.24.25)	IR	0	1
83-2	P8	F	20x_1merge (3.15.25)	IR	1	1
83-2	P8	F	20x_1merge (3.15.25)	RR	0	0
83-2	P8	F	20x_1merge (3.15.25)	IR	1	0
83-2	P8	F	20x_1merge (3.15.25)	RR	0	0
83-2	P8	F	20x_1merge (3.15.25)	IR	0	1
83-2	P8	F	20x_1merge (3.15.25)	RR	1	2
83-2	P8	F	20x_1merge (3.15.25)	IR	0	1
83-2	P8	F	20x_1merge (3.15.25)	RR	0	1
83-2	P8	F	20x_1merge (3.15.25)	IR	5	0
83-2	P8	F	20x_1merge (3.15.25)	RR	3	1
83-2	P8	F	20x_1merge (3.15.25)	IR	1	0
83-2	P8	F	20x_1merge (3.15.25)	RR	1	2
83-2	P8	F	20x_1merge (3.15.25)	IR	1	0
83-2	P8	F	20x_1merge (3.15.25)	RR	0	2
83-2	P8	F	20x_1merge (3.15.25)	IR	3	0
83-2	P8	F	20x_1merge (3.15.25)	RR	7	1
83-2	P8	F	20x_1merge (3.15.25)	IR	2	0
83-2	P8	F	20x_1merge (3.15.25)	IR	1	0
83-2	P8	F	20x_1merge (3.15.25)	RR	1	1
83-2	P8	F	20x_1merge (3.15.25)	IR	1	0
83-2	P8	F	20x_1merge (3.15.25)	RR	5	0
83-2	P8	F	20x_1merge (3.15.25)	IR	2	0
83-2	P8	F	20x_1merge (3.15.25)	RR	3	1
83-2	P8	F	20x_1merge (3.15.25)	IR	1	0
83-2	P8	F	20x_1merge (3.15.25)	RR	4	2
83-2	P8	F	20x_1merge (3.15.25)	IR	0	0
83-2	P8	F	20x_1merge (3.15.25)	RR	4	1
83-2	P8	F	20x_1merge (3.15.25)	IR	3	0
83-2	P8	F	20x_1merge (3.28.25)	IR	4	1
83-2	P8	F	20x_1merge (3.28.25)	RR	2	1
83-2	P8	F	20x_1merge (3.28.25)	IR	1	0
83-2	P8	F	20x_1merge (3.28.25)	RR	3	0
83-2	P8	F	20x_1merge (3.28.25)	IR	2	1
83-2	P8	F	20x_1merge (3.28.25)	RR	3	5
83-2	P8	F	20x_1merge (3.28.25)	IR	2	2
83-2	P8	F	20x_1merge (3.28.25)	RR	1	0
83-2	P8	F	20x_1merge (3.28.25)	IR	1	0
83-2	P8	F	20x_1merge (3.28.25)	RR	2	1
83-2	P8	F	20x_1merge (3.28.25)	IR	0	0
83-2	P8	F	20x_1merge (3.28.25)	RR	1	0
83-2	P8	F	20x_1merge (3.28.25)	IR	3	1
83-2	P8	F	20x_1merge (3.28.25)	IR	0	1
83-2	P8	F	20x_1merge (3.28.25)	RR	0	0
83-2	P8	F	20x_1merge (3.28.25)	IR	0	0
83-2	P8	F	20x_1merge (3.28.25)	RR	3	0
83-2	P8	F	20x_1merge (3.28.25)	IR	0	0
83-2	P8	F	20x_1merge (3.28.25)	RR	0	0
83-2	P8	F	20x_1merge (3.28.25)	IR	1	0
83-2	P8	F	20x_1merge (3.28.25)	RR	1	1
83-2	P8	F	20x_1merge (3.28.25)	IR	1	1
83-2	P8	F	20x_1merge (3.28.25)	RR	1	0
83-2	P8	F	20x_1merge (3.28.25)	IR	1	0
83-2	P8	F	20x_1merge (3.28.25)	RR	0	0
83-2	P8	F	20x_1merge (3.28.25)	IR	1	0
83-2	P8	F	20x_1merge (3.28.25)	IR	0	0
83-2	P8	F	20x_1merge (3.28.25)	RR	1	1
83-2	P8	F	20x_1merge (3.28.25)	IR	0	0
83-2	P8	F	20x_1merge (3.28.25)	RR	2	1
83-2	P8	F	20x_1merge (3.28.25)	IR	0	0
83-2	P8	F	20x_1merge (3.28.25)	RR	1	1
83-2	P8	F	20x_1merge (3.28.25)	IR	0	0
83-2	P8	F	20x_1merge (3.28.25)	RR	1	3
83-2	P8	F	20x_1merge (3.28.25)	IR	0	0
83-2	P8	F	20x_1merge (3.28.25)	RR	2	0
83-2	P8	F	20x_1merge (3.28.25)	IR	0	0
83-2	P8	F	20x_1merge (3.28.25)	RR	2	0
83-2	P8	F	20x_1merge (3.28.25)	IR	0	0
83-2	P8	F	20x_1merge (3.28.25)	RR	2	0
83-2	P8	F	20x_1merge (3.28.25)	IR	1	0
83-2	P8	F	20x_2merge (3.28.25)	IR	1	0
83-2	P8	F	20x_2merge (3.28.25)	RR	1	0
83-2	P8	F	20x_2merge (3.28.25)	IR	0	0
83-2	P8	F	20x_2merge (3.28.25)	RR	1	2
83-2	P8	F	20x_2merge (3.28.25)	IR	1	0
83-2	P8	F	20x_2merge (3.28.25)	RR	2	0
83-2	P8	F	20x_2merge (3.28.25)	IR	1	0
83-2	P8	F	20x_2merge (3.28.25)	RR	2	1
83-2	P8	F	20x_2merge (3.28.25)	IR	0	0
83-2	P8	F	20x_2merge (3.28.25)	RR	1	3
83-2	P8	F	20x_2merge (3.28.25)	IR	0	0
83-2	P8	F	20x_2merge (3.28.25)	RR	0	0
83-2	P8	F	20x_2merge (3.28.25)	IR	1	4
83-2	P8	F	20x_2merge (3.28.25)	IR	2	2
83-2	P8	F	20x_2merge (3.28.25)	RR	3	1
83-2	P8	F	20x_2merge (3.28.25)	IR	4	0
83-2	P8	F	20x_2merge (3.28.25)	RR	0	0
83-2	P8	F	20x_2merge (3.28.25)	IR	2	2
83-2	P8	F	20x_2merge (3.28.25)	RR	1	0
83-2	P8	F	20x_2merge (3.28.25)	IR	0	0
83-2	P8	F	20x_2merge (3.28.25)	RR	3	1
83-2	P8	F	20x_2merge (3.28.25)	IR	3	1
83-7	P8	F	20x_2merge (3.29.25)	IR	0	0
83-7	P8	F	20x_2merge (3.29.25)	RR	0	0
83-7	P8	F	20x_2merge (3.29.25)	IR	2	3
83-7	P8	F	20x_2merge (3.29.25)	RR	1	1
83-7	P8	F	20x_2merge (3.29.25)	IR	3	0
83-7	P8	F	20x_2merge (3.29.25)	RR	0	0
83-7	P8	F	20x_2merge (3.29.25)	IR	6	4
83-7	P8	F	20x_2merge (3.29.25)	IR	1	0
83-7	P8	F	20x_2merge (3.29.25)	RR	0	2
83-7	P8	F	20x_2merge (3.29.25)	IR	3	2
83-7	P8	F	20x_2merge (3.29.25)	RR	3	0
83-7	P8	F	20x_2merge (3.29.25)	IR	0	0
83-7	P8	F	20x_2merge (3.29.25)	RR	6	0
83-7	P8	F	20x_2merge (3.29.25)	IR	2	2
83-7	P8	F	20x_2merge (3.29.25)	RR	1	3
83-7	P8	F	20x_2merge (3.29.25)	IR	2	0
83-7	P8	F	20x_2merge (3.29.25)	RR	1	1
83-7	P8	F	20x_2merge (3.29.25)	IR	0	0
83-7	P8	F	20x_2merge (3.29.25)	RR	2	2
83-7	P8	F	20x_2merge (3.29.25)	IR	1	0
83-7	P8	F	20x_2merge (3.29.25)	RR	1	1
83-7	P8	F	20x_2merge (3.29.25)	IR	0	0
83-7	P8	F	20x_2merge (3.29.25)	RR	0	0
83-7	P8	F	20x_2merge (3.29.25)	IR	1	0
83-7	P8	F	20x_2merge (3.29.25)	RR	1	2
83-7	P8	F	20x_2merge (3.29.25)	IR	2	2
83-7	P8	F	20x_2merge (3.29.25)	RR	0	0
83-7	P8	F	20x_1merge (3.29.25)	IR	2	0
83-7	P8	F	20x_1merge (3.29.25)	RR	4	1
83-7	P8	F	20x_1merge (3.29.25)	IR	0	0
83-7	P8	F	20x_1merge (3.29.25)	RR	2	0
83-7	P8	F	20x_1merge (3.29.25)	IR	0	0
83-7	P8	F	20x_1merge (3.29.25)	RR	3	2
83-7	P8	F	20x_1merge (3.29.25)	IR	1	0
83-7	P8	F	20x_1merge (3.29.25)	RR	3	0
83-7	P8	F	20x_1merge (3.29.25)	IR	0	0
83-7	P8	F	20x_1merge (3.29.25)	IR	1	0
83-7	P8	F	20x_1merge (3.29.25)	RR	2	1
83-7	P8	F	20x_1merge (3.29.25)	IR	1	0
83-7	P8	F	20x_1merge (3.29.25)	RR	3	0
83-7	P8	F	20x_1merge (3.29.25)	IR	1	0
83-7	P8	F	20x_1merge (3.29.25)	RR	3	3
83-7	P8	F	20x_1merge (3.29.25)	IR	0	0
83-7	P8	F	20x_1merge (3.29.25)	RR	2	0
83-7	P8	F	20x_1merge (3.29.25)	IR	0	0
83-7	P8	F	20x_1merge (3.29.25)	RR	2	2
83-7	P8	F	20x_1merge (3.29.25)	IR	1	0
83-7	P8	F	20x_1merge (3.29.25)	RR	1	2
83-7	P8	F	20x_1merge (3.29.25)	IR	1	0
83-10	P8	M	20x_1merge (3.19.25)	IR	3	0
83-10	P8	M	20x_1merge (3.19.25)	RR	1	0
83-10	P8	M	20x_1merge (3.19.25)	IR	0	0
83-10	P8	M	20x_1merge (3.19.25)	RR	0	0
83-10	P8	M	20x_1merge (3.19.25)	IR	0	0
83-10	P8	M	20x_1merge (3.19.25)	RR	1	0
83-10	P8	M	20x_1merge (3.19.25)	IR	0	0
83-10	P8	M	20x_1merge (3.19.25)	RR	1	3
83-10	P8	M	20x_1merge (3.19.25)	IR	0	0
83-10	P8	M	20x_1merge (3.19.25)	RR	2	1
83-10	P8	M	20x_1merge (3.19.25)	IR	0	0
83-10	P8	M	20x_1merge (3.19.25)	RR	2	3
83-10	P8	M	20x_1merge (3.19.25)	IR	1	0
83-10	P8	M	20x_1merge (3.19.25)	RR	3	0
83-10	P8	M	20x_1merge (3.19.25)	IR	2	0
83-10	P8	M	20x_1merge (3.19.25)	RR	1	1
83-10	P8	M	20x_1merge (3.19.25)	IR	1	0
83-10	P8	M	20x_1merge (3.19.25)	RR	1	1
83-10	P8	M	20x_1merge (3.19.25)	IR	5	0
83-10	P8	M	20x_1merge (3.19.25)	RR	2	0
83-10	P8	M	20x_1merge (3.19.25)	IR	0	1
83-10	P8	M	20x_1merge (3.19.25)	RR	1	0
83-10	P8	M	20x_1merge (3.19.25)	IR	1	0
83-10	P8	M	20x_1merge (3.19.25)	RR	1	1
83-10	P8	M	20x_1merge (3.19.25)	IR	0	0
83-10	P8	M	20x_1merge (3.19.25)	RR	4	0
83-10	P8	M	20x_1merge (3.19.25)	IR	1	0
83-10	P8	M	20x_2merge (3.19.25)	RR	2	1
83-10	P8	M	20x_2merge (3.19.25)	IR	1	0
83-10	P8	M	20x_2merge (3.19.25)	RR	0	1
83-10	P8	M	20x_2merge (3.19.25)	IR	1	2
83-10	P8	M	20x_2merge (3.19.25)	RR	3	1
83-10	P8	M	20x_2merge (3.19.25)	IR	2	0
83-10	P8	M	20x_2merge (3.19.25)	IR	2	0
83-10	P8	M	20x_2merge (3.19.25)	RR	1	0
83-10	P8	M	20x_2merge (3.19.25)	IR	1	0
83-10	P8	M	20x_2merge (3.19.25)	IR	1	0
83-10	P8	M	20x_2merge (3.19.25)	RR	1	0
83-10	P8	M	20x_2merge (3.19.25)	IR	1	0
83-10	P8	M	20x_2merge (3.19.25)	RR	2	0
83-10	P8	M	20x_2merge (3.19.25)	IR	3	2
83-10	P8	M	20x_2merge (3.19.25)	RR	3	1
83-3	P12	F	d 20x_1 (3.28.25)	IR	1	1
83-3	P12	F	d 20x_1 (3.28.25)	RR	5	4
83-3	P12	F	d 20x_1 (3.28.25)	IR	6	4
83-3	P12	F	d 20x_1 (3.28.25)	RR	0	3
83-3	P12	F	d 20x_1 (3.28.25)	IR	2	0
83-3	P12	F	d 20x_1 (3.28.25)	RR	3	2
83-3	P12	F	d 20x_1 (3.28.25)	IR	4	0
83-3	P12	F	d 20x_1 (3.28.25)	RR	3	0
83-3	P12	F	d 20x_1 (3.28.25)	IR	1	1
83-3	P12	F	d 20x_1 (3.28.25)	RR	1	2
83-3	P12	F	d 20x_1 (3.28.25)	IR	4	0
83-3	P12	F	g 20x_1merge (3.13.25)	IR	1	1
83-3	P12	F	g 20x_1merge (3.13.25)	RR	3	0
83-3	P12	F	g 20x_1merge (3.13.25)	IR	2	0
83-3	P12	F	g 20x_1merge (3.13.25)	RR	2	1
83-3	P12	F	g 20x_1merge (3.13.25)	IR	4	1
83-3	P12	F	g 20x_1merge (3.13.25)	IR	2	0
83-3	P12	F	g 20x_1merge (3.13.25)	RR	5	2
83-3	P12	F	g 20x_1merge (3.13.25)	IR	1	0
83-3	P12	F	g 20x_1merge (3.13.25)	RR	1	1
83-3	P12	F	g 20x_1merge (3.13.25)	IR	2	2
83-3	P12	F	g 20x_1merge (3.13.25)	RR	2	1
83-3	P12	F	g 20x_1merge (3.13.25)	IR	0	1
83-3	P12	F	g 20x_1merge (3.13.25)	RR	3	1
83-3	P12	F	g 20x_1merge (3.13.25)	IR	1	0
83-3	P12	F	g 20x_1merge (3.13.25)	RR	0	1
83-3	P12	F	g 20x_1merge (3.13.25)	IR	1	3
83-3	P12	F	g 20x_1merge (3.13.25)	RR	2	2
83-3	P12	F	g 20x_1merge (3.13.25)	IR	4	0
83-3	P12	F	g 20x_1merge (3.13.25)	RR	2	1
83-3	P12	F	g 20x_1merge (3.13.25)	IR	1	0
83-3	P12	F	g 20x_1merge (3.13.25)	RR	2	3
83-3	P12	F	g 20x_1merge (3.13.25)	IR	0	0
83-3	P12	F	g 20x_1merge (3.13.25)	RR	0	1
83-3	P12	F	g 20x_1merge (3.13.25)	RR	0	1
83-3	P12	F	g 20x_1merge (3.13.25)	IR	1	0
83-3	P12	F	g 20x_1merge (3.13.25)	RR	0	0
83-3	P12	F	g 20x_1merge (3.13.25)	RR	2	0
83-3	P12	F	g 20x_1merge (3.13.25)	IR	0	2
83-3	P12	F	g 20x_1merge (3.13.25)	RR	1	2
83-3	P12	F	g 20x_1merge (3.13.25)	IR	2	0
83-3	P12	F	g 20x_1merge (3.13.25)	RR	1	0
83-3	P12	F	g 20x_1merge (3.13.25)	IR	1	0
83-3	P12	F	g 20x_1merge (3.13.25)	RR	5	2
83-9	P12	F	a 20x_2 (3.24.25)	IR	1	0
83-9	P12	F	a 20x_2 (3.24.25)	RR	3	4
83-9	P12	F	a 20x_2 (3.24.25)	IR	1	0
83-9	P12	F	a 20x_2 (3.24.25)	RR	1	0
83-9	P12	F	a 20x_2 (3.24.25)	IR	0	2
83-9	P12	F	a 20x_2 (3.24.25)	RR	3	1
83-9	P12	F	a 20x_2 (3.24.25)	IR	1	0
83-9	P12	F	a 20x_2 (3.24.25)	RR	3	0
83-9	P12	F	a 20x_2 (3.24.25)	IR	3	1
83-9	P12	F	a 20x_2 (3.24.25)	RR	0	0
83-9	P12	F	a 20x_2 (3.24.25)	IR	0	0
83-9	P12	F	a 20x_2 (3.24.25)	RR	5	0
83-9	P12	F	a 20x_2 (3.24.25)	IR	2	0
83-9	P12	F	a 20x_2 (3.24.25)	RR	3	0
83-9	P12	F	a 20x_1merge (3.28.25)	IR	1	0
83-9	P12	F	a 20x_1merge (3.28.25)	RR	2	0
83-9	P12	F	a 20x_1merge (3.28.25)	IR	2	0
83-9	P12	F	a 20x_1merge (3.28.25)	RR	2	1
83-9	P12	F	a 20x_1merge (3.28.25)	IR	2	1
83-9	P12	F	a 20x_1merge (3.28.25)	RR	2	0
83-9	P12	F	a 20x_1merge (3.28.25)	IR	1	0
83-9	P12	F	a 20x_1merge (3.28.25)	RR	2	0
83-9	P12	F	a 20x_1merge (3.28.25)	IR	1	0
83-9	P12	F	a 20x_1merge (3.28.25)	RR	3	0
83-9	P12	F	a 20x_1merge (3.28.25)	IR	2	1
83-9	P12	F	a 20x_1merge (3.28.25)	RR	5	2
83-9	P12	F	a 20x_1merge (3.28.25)	IR	1	0
83-9	P12	F	20x_1merge (3.29.25)	IR	2	2
83-9	P12	F	20x_1merge (3.29.25)	RR	1	3
83-9	P12	F	20x_1merge (3.29.25)	IR	3	2
83-9	P12	F	20x_1merge (3.29.25)	RR	3	3
83-9	P12	F	20x_1merge (3.29.25)	IR	0	0
83-9	P12	F	20x_1merge (3.29.25)	RR	2	2
83-9	P12	F	20x_1merge (3.29.25)	IR	3	1
83-9	P12	F	20x_1merge (3.29.25)	RR	5	0
83-9	P12	F	20x_1merge (3.29.25)	IR	1	0
83-9	P12	F	20x_1merge (3.29.25)	RR	1	2
83-9	P12	F	20x_1merge (3.29.25)	IR	3	0
83-9	P12	F	20x_1merge (3.29.25)	RR	5	2
83-9	P12	F	20x_1merge (3.29.25)	IR	3	0
83-9	P12	F	20x_1merge (3.29.25)	IR	2	0
83-9	P12	F	20x_1merge (3.29.25)	RR	2	0
83-9	P12	F	20x_1merge (3.29.25)	IR	2	0
83-9	P12	F	20x_1merge (3.29.25)	RR	4	1
83-9	P12	F	20x_1merge (3.29.25)	IR	0	0
83-9	P12	F	20x_1merge (3.29.25)	RR	2	2
83-9	P12	F	20x_1merge (3.29.25)	IR	0	1
83-9	P12	F	20x_1merge (3.29.25)	RR	2	3
83-9	P12	F	20x_1merge (3.29.25)	IR	0	0
83-9	P12	F	20x_1merge (3.29.25)	RR	1	1
83-11	P12	F	20x_1merge (3.24.25)	RR	1	0
83-11	P12	F	20x_1merge (3.24.25)	IR	1	0
83-11	P12	F	20x_1merge (3.24.25)	RR	2	3
83-11	P12	F	20x_1merge (3.24.25)	IR	0	1
83-11	P12	F	20x_1merge (3.24.25)	RR	2	1
83-11	P12	F	20x_1merge (3.24.25)	IR	0	0
83-11	P12	F	20x_1merge (3.24.25)	IR	0	1
83-11	P12	F	20x_1merge (3.24.25)	RR	2	1
83-11	P12	F	20x_1merge (3.24.25)	IR	1	1
83-11	P12	F	20x_1merge (3.24.25)	RR	7	3
83-11	P12	F	20x_1merge (3.24.25)	IR	3	1
83-11	P12	F	20x_1merge (3.24.25)	RR	3	1
83-11	P12	F	20x_1merge (3.24.25)	IR	1	1
83-11	P12	F	20x_1merge (3.24.25)	IR	2	1
83-11	P12	F	20x_1merge (3.24.25)	RR	2	2
83-11	P12	F	20x_1merge (3.24.25)	IR	1	0
83-11	P12	F	20x_1merge (3.24.25)	RR	1	0
83-11	P12	F	20x_1merge (3.24.25)	IR	0	0
83-11	P12	F	20x_1merge (3.24.25)	RR	1	0
83-11	P12	F	20x_1merge (3.24.25)	IR	2	1
83-11	P12	F	20x_1merge (3.24.25)	RR	4	1
83-11	P12	F	20x_1merge (3.24.25)	IR	3	0
83-11	P12	F	d 20x_1 (3.28.25)	IR	1	0
83-11	P12	F	d 20x_1 (3.28.25)	RR	4	0
83-11	P12	F	d 20x_1 (3.28.25)	IR	0	0
83-11	P12	F	d 20x_1 (3.28.25)	RR	2	1
83-11	P12	F	d 20x_1 (3.28.25)	IR	0	0
83-11	P12	F	d 20x_1 (3.28.25)	RR	2	2
83-11	P12	F	d 20x_1 (3.28.25)	IR	5	0
83-11	P12	F	d 20x_1 (3.28.25)	RR	0	1
83-11	P12	F	d 20x_1 (3.28.25)	IR	1	1
83-11	P12	F	d 20x_1 (3.28.25)	RR	4	0
83-11	P12	F	d 20x_1 (3.28.25)	IR	1	0
83-11	P12	F	d 20x_1 (3.28.25)	RR	2	0
83-11	P12	F	d 20x_2 RR diff (3.28.25)	IR	2	0
83-11	P12	F	d 20x_2 RR diff (3.28.25)	RR	3	0
83-11	P12	F	d 20x_2 RR diff (3.28.25)	IR	3	1
83-11	P12	F	d 20x_2 RR diff (3.28.25)	IR	1	2
83-11	P12	F	d 20x_2 RR diff (3.28.25)	RR	0	0
83-11	P12	F	d 20x_2 RR diff (3.28.25)	IR	1	0
83-11	P12	F	d 20x_2 RR diff (3.28.25)	RR	0	0
83-11	P12	F	d 20x_2 RR diff (3.28.25)	IR	1	1
83-11	P12	F	d 20x_2 RR diff (3.28.25)	RR	3	0
83-11	P12	F	d 20x_2 RR diff (3.28.25)	IR	0	0
83-11	P12	F	d 20x_2 RR diff (3.28.25)	RR	1	0
83-11	P12	F	d 20x_2 RR diff (3.28.25)	IR	2	0
83-11	P12	F	d 20x_2 RR diff (3.28.25)	RR	3	2
83-11	P12	F	d 20x_2 RR diff (3.28.25)	IR	0	1
83-11	P12	F	d 20x_2 RR diff (3.28.25)	RR	5	1
83-11	P12	F	d 20x_2 RR diff (3.28.25)	IR	3	0
83-11	P12	F	d 20x_2 RR diff (3.28.25)	RR	0	3
83-11	P12	F	d 20x_2 RR diff (3.28.25)	IR	1	0
83-11	P12	F	d 20x_2 RR diff (3.28.25)	RR	4	4
83-11	P12	F	d 20x_2 RR diff (3.28.25)	IR	0	0
83-11	P12	F	d 20x_2 RR diff (3.28.25)	RR	1	0
83-11	P12	F	d 20x_2 RR diff (3.28.25)	IR	0	1
83-11	P12	F	d 20x_2 RR diff (3.28.25)	RR	1	0
83-11	P12	F	d 20x_2 RR diff (3.28.25)	IR	1	0

## Sheet: Supp Fig 6g-h
Sample	Age	Sex	Image	Type	Basal_Cell_Length	Num_B_MKI67	SB_Cell_Length	Num_SB_MKI67	Num_B_BrdU	Num_SB_BrdU	Spinous_1_Length	Num_S1_BrdU	Spinous_2_Length	Num_S2_BrdU	Spinous_3_Length	Num_S3_BrdU	Spinous_4_Length	Num_S4_BrdU	Spinous_5_Length	Num_S5_BrdU	Granular_Length	Num_Gran_BrdU	Notes
83-4	P16	F	a 20_1Max (3.28.25)	IR	6	0	8	0	0	1	4	2	2	1	2	2							starting right to left orientation
83-4	P16	F	a 20_1Max (3.28.25)	RR	8	1	5	1	1	1	3	0	2	0	2	0
83-4	P16	F	a 20_1Max (3.28.25)	IR	4	0	4	0	0	1	4	1	3	1	2	1	2	0
83-4	P16	F	a 20_2Max (3.28.25)	RR	6	1	5	0	2	2	3	0	3	0	3	0	3	0			2	0
83-4	P16	F	a 20_2Max (3.28.25)	IR	6	1	6	0	0	2	8	2	6	2	6	2	5	1			3	0	apical ridge deformation, moving to next IR
83-4	P16	F	a 20_2Max (3.28.25)	IR	7	1	6	0	1	3	5	2	4	2							4	2
83-4	P16	F	a 20_2Max (3.28.25)	RR	5	2	3	0	2	1	3	1	3	1	2	1					3	2
83-4	P16	F	a 20_2Max (3.28.25)	IR	4	1	5	1	1	1	3	1	3	1	3	1					3	1
83-4	P16	F	a 20_2Max (3.28.25)	RR	6	2	3	2	1	0	3	0	3	0	2	0	2	1			3	1
83-4	P16	F	a 20_2Max (3.28.25)	IR	4	1	0	0	1	0	3	0	3	0	3	2					2	1
83-4	P16	F	a 20_2Max (3.28.25)	RR	5	2	1	0	1	0	4	0	4	0	3	1	3	2	5	2	2	0
83-4	P16	F	a 20_2Max (3.28.25)	IR	11	5	9	0	2	2	10	2	4	1							4	1	apical ridge deformation, moving to next IR
83-4	P16	F	a 20_2Max (3.28.25)	IR	5	3	5	1	0	2											3	1
83-4	P16	F	a 20_2Max (3.28.25)	RR	4	2	3	0	1	1	3	1	3	1							2	1
83-4	P16	F	a 20_2Max (3.28.25)	IR	5	0	4	0	1	0											3	1
83-4	P16	F	a 20_2Max (3.28.25)	RR	5	2	3	0	1	1	2	0									2	1
83-4	P16	F	a 10x_1merge (3.13.25)	IR	9	2	6	0	0	1	4	2									2	2	starting right to left orientation
83-4	P16	F	a 10x_1merge (3.13.25)	RR	7	2	5	0	0	0	4	0	4	2	4	2	3	2			3	3
83-4	P16	F	a 10x_1merge (3.13.25)	IR	12	6	8	0	2	2	9	2	7	3							5	3
83-4	P16	F	a 10x_1merge (3.13.25)	RR	9	4	8	3	0	0	6	0	5	0	4	2	3	1			3	1
83-4	P16	F	a 10x_1merge (3.13.25)	IR	7	1	5	0	2	0	4	0	3	0							3	3
83-4	P16	F	a 10x_1merge (3.13.25)	RR	10	4	7	3	0	2	5	1	4	3	5	3	5	2			4	3
83-4	P16	F	a 10x_1merge (3.13.25)	IR	5	0	5	0	1	3	3	1	2	1	2	1					3	2
83-4	P16	F	a 10x_1merge (3.13.25)	RR	10	3	6	2	0	2	5	1	4	0	2	0					2	1
83-4	P16	F	a 10x_1merge (3.13.25)	IR	6	3	4	1	1	1	3	1									2	0
83-4	P16	F	a 10x_1merge (3.13.25)	RR	10	3	7	1	1	0	5	0	4	0	4	1	3	0			3	1
83-4	P16	F	a 10x_1merge (3.13.25)	IR	9	2	8	1	1	1	7	2	5	1							9	3	HF next, so back to back IR
83-4	P16	F	a 10x_1merge (3.13.25)	IR	12	5	7	1	1	2	5	3	5	1							5	2
83-4	P16	F	a 10x_1merge (3.13.25)	RR	10	3	5	3	1	2	5	1	4	1	3	1	3	1			2	0
83-4	P16	F	a 10x_1merge (3.13.25)	IR	5	2	5	0	1	1	5	1	3	0							3	0
83-6	P16	F	a 20x_1merge (3.19.25)	IR	9	4	5	0	0	1	5	2									3	0
83-6	P16	F	a 20x_1merge (3.19.25)	RR	15	2	7	2	1	0	6	1	4	1	3	1					4	1
83-6	P16	F	a 20x_1merge (3.19.25)	IR	4	2	4	0	0	0	2	0									3	0	Apical ridge deformation, then HF, moving to next IR
83-6	P16	F	a 20x_1merge (3.19.25)	IR	9	2	8	3	0	1	3	0									3	1
83-6	P16	F	a 20x_1merge (3.19.25)	RR	7	4	7	1	1	0	6	0	3	0	3	0					3	0
83-6	P16	F	a 20x_1merge (3.19.25)	IR	4	1	4	0	0	1	4	2	4	0	3	1					2	0
83-6	P16	F	a 20x_1merge (3.19.25)	RR	7	0	4	1	0	0	4	0	3	0	2	0	2	1			2	1
83-6	P16	F	a 20x_1merge (3.19.25)	IR	4	1	5	0	1	1	3	1									2	1
83-6	P16	F	a 20x_1merge (3.19.25)	RR	5	1	4	0	1	0	3	0									2	0	HF next, so back to back RR
83-6	P16	F	a 20x_1merge (3.19.25)	RR	8	2	6	2	1	1	6	1	3	1	2	1					2	1
83-6	P16	F	a 20x_1merge (3.19.25)	IR	5	2	5	1	0	1	4	1									2	2
83-6	P16	F	a 20x_1merge (3.19.25)	RR	3	0	1	1	0	0	1	0	1	0	1	0					1	1
83-6	P16	F	a 20x_1merge (3.19.25)	IR	5	2	4	1	1	0	3	2	2	1							2	1
83-6	P16	F	a 20x_1merge (3.19.25)	RR	3	0	3	0	3	1	2	0	2	0	3	2					2	1
83-6	P16	F	a 20x_1merge (3.19.25)	IR	5	2	4	1	1	0	3	0	3	0							2	2
83-6	P16	F	a 20x_1merge (3.19.25)	RR	4	0	3	0	3	3	2	0	2	1	2	0	3	0			3	2
83-6	P16	F	a 20x_1merge (3.19.25)	IR	15	6	9	1	4	2	9	2	4	1							6	3
83-6	P16	F	a 20x_1merge (3.19.25)	RR	8	1	4	0	0	0	3	2	0	3	1	3	1	2	0
83-6	P16	F	a 20x_1merge (3.19.25)	IR	4	2	3	1	1	0	3	0									3	1
83-6	P16	F	c 20x_1 (3.24.25)	IR	6	1	3	0	1	1	2	1									1	0
83-6	P16	F	c 20x_1 (3.24.25)	RR	8	1	5	1	0	0	4	1	4	0							3	2
83-6	P16	F	c 20x_1 (3.24.25)	IR	4	1	4	1	0	0	2	1	3	3							2	1
83-6	P16	F	c 20x_1 (3.24.25)	RR	8	1	5	0	0	1	4	2	3	3							2	2
83-6	P16	F	c 20x_1 (3.24.25)	IR	6	2	3	0	1	1	4	0									2	0
83-6	P16	F	c 20x_1 (3.24.25)	RR	6	1	4	0	1	1	2	0	2	0							2	0
83-6	P16	F	c 20x_2merge (3.28.25)	IR	6	1	5	0	0	1	5	2	4	1	3	0					3	2	starting right to left orientation
83-6	P16	F	c 20x_2merge (3.28.25)	RR	4	0	3	0	0	0	3	0	3	1	3	2					2	2
83-6	P16	F	c 20x_2merge (3.28.25)	IR	5	0	5	0	0	1	2	0									1	1
83-6	P16	F	c 20x_2merge (3.28.25)	RR	5	1	4	0	0	0	3	2	3	0							1	0
83-6	P16	F	c 20x_2merge (3.28.25)	IR	4	1	4	0	1	1	4	2									1	0
83-6	P16	F	c 20x_2merge (3.28.25)	RR	5	2	4	0	2	1	3	1	3	0	2	2					1	0
83-6	P16	F	c 20x_2merge (3.28.25)	IR	4	2	4	0	0	0	2	1									2	1
83-6	P16	F	c 20x_2merge (3.28.25)	RR	6	1	4	1	1	1	3	0	3	0	2	1					1	1
83-6	P16	F	c 20x_2merge (3.28.25)	IR	6	1	4	0	0	2	3	0									2	0
83-6	P16	F	c 20x_2merge (3.28.25)	RR	5	0	3	1	1	1	3	0	2	1							2	0
83-6	P16	F	c 20x_2merge (3.28.25)	IR	5	0	5	0	1	0	3	0									2	0
83-6	P16	F	c 20x_2merge (3.28.25)	RR	12	3	8	4	0	2	4	1	4	1	4	2	2	2			2	1
83-6	P16	F	c 20x_2merge (3.28.25)	IR	9	3	5	3	1	0	4	1	3	0	2	0					2	2
83-6	P16	F	c 20x_2merge (3.28.25)	RR	5	3	2	1	0	0	2	0	3	0	2	0					2	1
83-6	P16	F	c 20x_2merge (3.28.25)	IR	5	1	4	1	1	1	2	0									1	0
83-6	P16	F	c 20x_2merge (3.28.25)	RR	14	5	6	2	2	1	3	0	2	1							2	2
83-6	P16	F	c 20x_2merge (3.28.25)	IR	4	1	3	1	0	1	3	0									2	1
83-6	P16	F	c 20x_2merge (3.28.25)	RR	4	1	3	0	0	0	2	0	1	0	2	0					1	1
83-6	P16	F	c 20x_2merge (3.28.25)	IR	4	2	3	1	0	0	2	1	2	0							1	1
83-6	P16	F	c 20x_2merge (3.28.25)	RR	4	2	1	0	0	0	1	0	2	1	2	1	2	1			1	0
83-6	P16	F	c 20x_2merge (3.28.25)	IR	5	1	5	0	0	0	3	1	1	0							1	1
83-6	P16	F	c 20x_2merge (3.28.25)	RR	4	2	2	1	0	0	2	0	2	0	1	0	2	1			2	1
83-6	P16	F	c 20x_2merge (3.28.25)	IR	5	1	5	2	2	1	3	1	3	2							3	2
83-6	P16	F	c 20x_3 (3.28.25)	IR	5	0	4	0	0	1	2	1	2	1							2	1
83-6	P16	F	c 20x_3 (3.28.25)	RR	5	0	3	2	1	1	1	1	2	1							2	1
83-6	P16	F	c 20x_3 (3.28.25)	IR	4	2	2	0	0	0	2	0	2	0	1	0					1	0
83-6	P16	F	c 20x_3 (3.28.25)	RR	9	2	6	3	1	0	3	0	3	1	3	0	2	0			1	0
83-6	P16	F	c 20x_3 (3.28.25)	IR	8	1	6	0	1	1	3	0									3	0
83-6	P16	F	c 20x_3 (3.28.25)	RR	10	4	4	1	1	2	3	0	3	3	3	2					3	2
83-6	P16	F	c 20x_3 (3.28.25)	IR	4	2	4	1	0	0	4	3	0	3	1						2	1
83-6	P16	F	c 20x_3 (3.28.25)	RR	7	2	4	1	1	0	3	0	3	1	4	2					3	2
83-12	P16	F	c 20x_1 (3.28.25)	IR	5	2	5	0	1	2	4	1	3	0							3	1
83-12	P16	F	c 20x_1 (3.28.25)	RR	4	2	3	0	0	0	3	0	2	1							1	1
83-12	P16	F	c 20x_1 (3.28.25)	IR	6	1	5	0	0	1	2	0	2	2							1	0
83-12	P16	F	c 20x_1 (3.28.25)	RR	7	5	6	1	2	2	5	0	4	3	3	1					1	1
83-12	P16	F	c 20x_1 (3.28.25)	IR	10	3	6	0	2	0	5	2	5	2							3	1
83-12	P16	F	c 20x_1 (3.28.25)	RR	7	3	6	1	1	1	5	3	3	3	4	1					2	1
83-12	P16	F	c 20x_1 (3.28.25)	IR	5	0	5	0	1	1	3	1	2	2							2	1
83-12	P16	F	20x_3 (3.24.25)	IR	4	1	4	0	1	1											2	1
83-12	P16	F	20x_3 (3.24.25)	RR	8	2	6	2	1	2	2	1	2	2							1	1
83-12	P16	F	20x_3 (3.24.25)	IR	4	2	3	0	2	2	2	1									1	1
83-12	P16	F	20x_3 (3.24.25)	RR	6	3	4	0	0	2	3	2	2	2							1	1
83-12	P16	F	20x_3 (3.24.25)	IR	4	2	3	0	1	2	1	1									2	2
83-12	P16	F	20x_3 (3.24.25)	RR	4	1	3	0	0	1	3	1	2	0							3	1
83-12	P16	F	20x_3 (3.24.25)	IR	4	1	3	0	1	2	2	1	2	0							1	0
83-12	P16	F	20x_1 (3.24.25)	RR	18	2	11	5	2	3	5	5	4	2	3	1					3	1
83-12	P16	F	20x_1 (3.24.25)	IR	5	3	5	2	0	2	2	2	2	2							2	2
83-12	P16	F	20x_1 (3.24.25)	RR	4	0	3	0	0	2	2	2									2	2
83-12	P16	F	20x_1 (3.24.25)	IR	4	1	3	0	0	2	3	1									2	2
83-12	P16	F	20x_1 (3.24.25)	RR	3	0	1	1	2	0	2	1	3	0							2	2
83-12	P16	F	20x_1 (3.24.25)	IR	4	1	3	1	2	0	2	1									1	0
83-12	P16	F	20x_1 (3.24.25)	RR	5	2	4	1	0	0	3	1	3	1							2	1
83-12	P16	F	20x_1 (3.24.25)	IR	10	4	7	2	0	1	4	2									2	2
83-12	P16	F	20x_1 (3.24.25)	RR	15	4	8	1	1	1	3	1	3	1							3	2
83-12	P16	F	20x_1 (3.24.25)	IR	4	1	3	0	0	0	3	1	2	0							1	0
83-12	P16	F	20x_1 (3.24.25)	RR	5	4	4	2	0	0	3	2	3	2	2	2	1	1			2	2
83-12	P16	F	20x_1 (3.24.25)	IR	12	0	9	1	9	1	6	3	3	2							3	3
83-2	P8	F	20x_1merge (3.15.25)	IR	5	1	5	1	5	3	2	1									2	0
83-2	P8	F	20x_1merge (3.15.25)	RR	5	0	4	0	1	2	3	1	3	0	2	0					2	0
83-2	P8	F	20x_1merge (3.15.25)	IR	3	1	3	0	1	1	2	0	2	0	1	0	1	0
83-2	P8	F	20x_1merge (3.15.25)	RR	3	0	1	0	0	1	2	0	1	1	2	0					2	0
83-2	P8	F	20x_1merge (3.15.25)	IR	5	0	5	1	1	1	3	3	3	0							2	0
83-2	P8	F	20x_1merge (3.15.25)	RR	9	1	9	2	2	6	7	3	6	1	4	0					4	0
83-2	P8	F	20x_1merge (3.15.25)	IR	4	0	4	1	1	1	4	0	3	0							3	0
83-2	P8	F	20x_1merge (3.15.25)	RR	4	0	2	1	1	2	2	1	3	0							3	0
83-2	P8	F	20x_1merge (3.15.25)	IR	8	5	6	0	2	0											3	0	apical ridge follows
83-2	P8	F	20x_1merge (3.15.25)	RR	6	3	4	1	1	1	2	0	2	0							2	0
83-2	P8	F	20x_1merge (3.15.25)	IR	6	1	3	0	1	1	2	0									2	0
83-2	P8	F	20x_1merge (3.15.25)	RR	10	1	8	2	1	3	7	4	4	1							3	0
83-2	P8	F	20x_1merge (3.15.25)	IR	5	1	4	0	1	0	3	0	2	0							2	0
83-2	P8	F	20x_1merge (3.15.25)	RR	14	0	9	2	2	2	5	0	3	0	3	0					3	0
83-2	P8	F	20x_1merge (3.15.25)	IR	6	3	5	0	2	2	3	0									3	0
83-2	P8	F	20x_1merge (3.15.25)	RR	16	7	12	1	4	3	10	1	4	0							4	2
83-2	P8	F	20x_1merge (3.15.25)	IR	12	2	6	0	3	0	3	0									4	0	sweat gland follows, then apical ridge
83-2	P8	F	20x_1merge (3.15.25)	IR	8	1	4	0	1	1	3	0									2	0
83-2	P8	F	20x_1merge (3.15.25)	RR	7	1	5	1	2	2	2	0	3	0							2	0
83-2	P8	F	20x_1merge (3.15.25)	IR	6	1	4	0	4	0	2	0									2	0
83-2	P8	F	20x_1merge (3.15.25)	RR	15	5	9	0	6	2	6	0	5	0	3	0					4	0	fold follows
83-2	P8	F	20x_1merge (3.15.25)	IR	7	2	6	0	2	1	4	0									2	0
83-2	P8	F	20x_1merge (3.15.25)	RR	8	3	5	1	3	2	4	1	3	0							3	1
83-2	P8	F	20x_1merge (3.15.25)	IR	4	1	4	0	1	4	2	0									1	0
83-2	P8	F	20x_1merge (3.15.25)	RR	11	4	8	2	4	1	6	0	5	0	3	0					3	0
83-2	P8	F	20x_1merge (3.15.25)	IR	6	0	4	0	2	2	3	0	2	0							1	0
83-2	P8	F	20x_1merge (3.15.25)	RR	9	4	5	1	4	1	4	1	4	0							2	0
83-2	P8	F	20x_1merge (3.15.25)	IR	8	3	5	0	2	2	5	0	2	0							2	1
83-2	P8	F	20x_1merge (3.28.25)	IR	5	4	3	1	1	2	3	0									3	0
83-2	P8	F	20x_1merge (3.28.25)	RR	7	2	4	1	2	3	3	0	3	0							3	0
83-2	P8	F	20x_1merge (3.28.25)	IR	5	1	4	0	1	0	2	0									2	0
83-2	P8	F	20x_1merge (3.28.25)	RR	7	3	6	0	2	2	4	0	4	0							1	0
83-2	P8	F	20x_1merge (3.28.25)	IR	6	2	4	1	2	3	4	0	2	0							2	0
83-2	P8	F	20x_1merge (3.28.25)	RR	15	3	10	5	5	5	7	4	8	3	7	1	6	1			4	0
83-2	P8	F	20x_1merge (3.28.25)	IR	14	2	13	2	2	7	11	2	7	0							10	0
83-2	P8	F	20x_1merge (3.28.25)	RR	4	1	2	0	1	1	3	0	3	0							2	0
83-2	P8	F	20x_1merge (3.28.25)	IR	3	1	2	0	1	0	2	0									1	0
83-2	P8	F	20x_1merge (3.28.25)	RR	5	2	2	1	1	1	2	0	2	0							1	0
83-2	P8	F	20x_1merge (3.28.25)	IR	4	0	2	0	1	0	2	0	2	0							1	0
83-2	P8	F	20x_1merge (3.28.25)	RR	9	1	4	0	1	1	3	0	4	0	4	0	3	0			4	0
83-2	P8	F	20x_1merge (3.28.25)	IR	6	3	5	1	1	0	5	0	5	0							5	0	apical ridge follows
83-2	P8	F	20x_1merge (3.28.25)	IR	8	0	5	1	3	1	4	0									3	0
83-2	P8	F	20x_1merge (3.28.25)	RR	9	0	4	0	4	2	1	0	2	0							1	0
83-2	P8	F	20x_1merge (3.28.25)	IR	4	0	2	0	1	0	2	0									2	0
83-2	P8	F	20x_1merge (3.28.25)	RR	5	3	2	0	3	1	2	0	2	0							1	0
83-2	P8	F	20x_1merge (3.28.25)	IR	2	0	1	0	1	0	1	0									1	0
83-2	P8	F	20x_1merge (3.28.25)	RR	5	0	3	0	1	1	2	0	1	0							2	0
83-2	P8	F	20x_1merge (3.28.25)	IR	3	1	3	0	1	1	2	0	1	0							1	0
83-2	P8	F	20x_1merge (3.28.25)	RR	8	1	6	1	4	4	5	0	2	0	3	0					2	0
83-2	P8	F	20x_1merge (3.28.25)	IR	5	1	3	1	1	1	1	0									1	0
83-2	P8	F	20x_1merge (3.28.25)	RR	11	1	6	0	5	3	5	0	2	0							2	0
83-2	P8	F	20x_1merge (3.28.25)	IR	5	1	2	0	1	0	2	0									2	0
83-2	P8	F	20x_1merge (3.28.25)	RR	7	0	5	0	3	3	3	1	3	0							4	0
83-2	P8	F	20x_1merge (3.28.25)	IR	4	1	2	0	0	2	1	0									2	0	HF follows
83-2	P8	F	20x_1merge (3.28.25)	IR	5	0	4	0	1	1	1	0									2	0
83-2	P8	F	20x_1merge (3.28.25)	RR	7	1	5	1	2	2	3	0	3	0	3	0					3	0
83-2	P8	F	20x_1merge (3.28.25)	IR	5	0	5	0	3	0	3	0	3	0							2	0
83-2	P8	F	20x_1merge (3.28.25)	RR	5	2	4	1	2	2	3	0	3	0	2	0					2	0
83-2	P8	F	20x_1merge (3.28.25)	IR	3	0	2	0	2	0	2	0	2	0							1	0
83-2	P8	F	20x_1merge (3.28.25)	RR	5	1	4	1	2	4	4	0	4	0							3	0
83-2	P8	F	20x_1merge (3.28.25)	IR	5	0	4	0	1	0	4	0	3	0							2	0
83-2	P8	F	20x_1merge (3.28.25)	RR	6	1	3	3	2	2	2	0	3	0	3	0					1	0
83-2	P8	F	20x_1merge (3.28.25)	IR	3	0	2	0	2	0	2	0	1	0							1	0
83-2	P8	F	20x_1merge (3.28.25)	RR	5	2	4	0	2	2	4	0	3	0							1	0
83-2	P8	F	20x_1merge (3.28.25)	IR	3	0	2	0	2	0	2	0	1	0							1	0
83-2	P8	F	20x_1merge (3.28.25)	RR	5	2	2	0	3	1	2	0									1	0	apical ridge follows
83-2	P8	F	20x_1merge (3.28.25)	IR	6	0	6	0	1	0	3	0									2	0
83-2	P8	F	20x_1merge (3.28.25)	RR	8	2	5	0	1	1	3	0	2	0	2	0					1	0
83-2	P8	F	20x_1merge (3.28.25)	IR	5	1	3	0	2	1	1	0									2	0
83-2	P8	F	20x_2merge (3.28.25)	IR	4	1	3	0	1	2	3	0	2	0							2	1
83-2	P8	F	20x_2merge (3.28.25)	RR	5	1	3	0	0	1	3	0	3	1							2	1
83-2	P8	F	20x_2merge (3.28.25)	IR	4	0	3	0	1	3	3	1	3	0	1	0					1	1
83-2	P8	F	20x_2merge (3.28.25)	RR	5	1	5	2	2	2	4	1	4	2	3	1	1	0			2	2
83-2	P8	F	20x_2merge (3.28.25)	IR	10	1	5	0	2	2	3	0	2	1							2	1
83-2	P8	F	20x_2merge (3.28.25)	RR	4	2	2	0	2	2	1	2	0	1	0						1	0
83-2	P8	F	20x_2merge (3.28.25)	IR	11	1	8	0	3	6	5	0									4	0
83-2	P8	F	20x_2merge (3.28.25)	RR	7	2	5	1	5	1	2	0	3	0							2	0
83-2	P8	F	20x_2merge (3.28.25)	IR	5	0	3	0	1	0	3	1									2	0
83-2	P8	F	20x_2merge (3.28.25)	RR	6	1	3	3	2	1	2	0	2	0							1	0
83-2	P8	F	20x_2merge (3.28.25)	IR	4	0	2	0	3	1	3	1	3	0	2	0					1	0
83-2	P8	F	20x_2merge (3.28.25)	RR	5	0	3	0	1	2	3	1	2	0	2	0	2	0			2	0
83-2	P8	F	20x_2merge (3.28.25)	IR	8	1	5	4	3	4	0	3	0								3	0	HF follows
83-2	P8	F	20x_2merge (3.28.25)	IR	7	2	6	2	3	3	4	1	2	0							2	0
83-2	P8	F	20x_2merge (3.28.25)	RR	11	3	8	1	4	2	5	0	4	0	3	0					3	1
83-2	P8	F	20x_2merge (3.28.25)	IR	8	4	6	0	5	2	2	0	3	0							3	0
83-2	P8	F	20x_2merge (3.28.25)	RR	3	0	1	0	2	0	2	0	2	0							1	0
83-2	P8	F	20x_2merge (3.28.25)	IR	9	2	9	2	4	2	6	1	5	0							4	0
83-2	P8	F	20x_2merge (3.28.25)	RR	9	1	5	0	5	2	5	0	3	0							2	0
83-2	P8	F	20x_2merge (3.28.25)	IR	3	0	3	0	2	1	2	0	2	0							1	0
83-2	P8	F	20x_2merge (3.28.25)	RR	5	3	4	1	3	2	3	0	2	0							1	0
83-2	P8	F	20x_2merge (3.28.25)	IR	10	3	7	1	2	1	3	0									6	0
83-7	P8	F	20x_2merge (3.29.25)	IR	3	0	3	0	1	1	3	1									2	0
83-7	P8	F	20x_2merge (3.29.25)	RR	4	0	4	0	1	4	4	2	4	2	4	1	2	0			2	0
83-7	P8	F	20x_2merge (3.29.25)	IR	6	2	6	3	3	3	5	3	5	2	3	0					3	0
83-7	P8	F	20x_2merge (3.29.25)	RR	5	1	3	1	2	2	3	0	2	0	1	0					2	0
83-7	P8	F	20x_2merge (3.29.25)	IR	9	3	9	0	6	3	6	1	3	0							3	0
83-7	P8	F	20x_2merge (3.29.25)	RR	4	0	4	0	2	2	3	2	3	0							2	0
83-7	P8	F	20x_2merge (3.29.25)	IR	10	6	9	4	7	5	5	0									5	0	apical ridge follows
83-7	P8	F	20x_2merge (3.29.25)	IR	6	1	4	0	1	0											3	2
83-7	P8	F	20x_2merge (3.29.25)	RR	8	0	6	2	1	5	3	1	3	0							3	0
83-7	P8	F	20x_2merge (3.29.25)	IR	8	3	5	2	3	1	3	1	2	0							3	0
83-7	P8	F	20x_2merge (3.29.25)	RR	5	3	4	0	1	3	4	0									2	0
83-7	P8	F	20x_2merge (3.29.25)	IR	4	0	3	0	1	0	1	0									1	0
83-7	P8	F	20x_2merge (3.29.25)	RR	12	6	8	0	4	2	7	3	4	0							4	0
83-7	P8	F	20x_2merge (3.29.25)	IR	7	2	8	2	3	6	4	0	3	0							3	0
83-7	P8	F	20x_2merge (3.29.25)	RR	14	1	7	3	2	4	4	2	4	1	2	0	2	0			3	1	apical ridge follows, then HF
83-7	P8	F	20x_2merge (3.29.25)	IR	11	2	10	0	6	4	3	0									4	0
83-7	P8	F	20x_2merge (3.29.25)	RR	17	1	12	1	8	3	11	1	6	0	3	0					4	0
83-7	P8	F	20x_2merge (3.29.25)	IR	6	0	5	0	2	1	1	0									3	1
83-7	P8	F	20x_2merge (3.29.25)	RR	7	2	5	2	3	4	2	1	2	0							2	0
83-7	P8	F	20x_2merge (3.29.25)	IR	3	1	2	0	1	0	2	1	1	0							1	0
83-7	P8	F	20x_2merge (3.29.25)	RR	6	1	5	1	2	1	2	0	3	2	2	0					2	0
83-7	P8	F	20x_2merge (3.29.25)	IR	4	0	2	0	1	0	1	0									2	0
83-7	P8	F	20x_2merge (3.29.25)	RR	4	0	3	0	1	0	1	1	1	0							1	0
83-7	P8	F	20x_2merge (3.29.25)	IR	3	1	1	0	1	0	1	0									1	1
83-7	P8	F	20x_2merge (3.29.25)	RR	5	1	4	2	2	3	2	0	1	0							1	0
83-7	P8	F	20x_2merge (3.29.25)	IR	8	2	4	2	2	1	3	0									2	0
83-7	P8	F	20x_2merge (3.29.25)	RR	5	0	4	0	2	2	3	0	2	0	1	0					2	0
83-7	P8	F	20x_1merge (3.29.25)	IR	7	2	5	0	4	2	3	0									3	0
83-7	P8	F	20x_1merge (3.29.25)	RR	9	4	7	1	4	4	5	1	4	0	1	0					2	0
83-7	P8	F	20x_1merge (3.29.25)	IR	10	0	8	0	4	1	3	0	3	0							3	0
83-7	P8	F	20x_1merge (3.29.25)	RR	5	2	3	0	2	0	2	0	2	0							1	0
83-7	P8	F	20x_1merge (3.29.25)	IR	6	0	4	0	2	0											2	0
83-7	P8	F	20x_1merge (3.29.25)	RR	17	3	11	2	6	3	10	3	6	0	5	0					5	0
83-7	P8	F	20x_1merge (3.29.25)	IR	3	1	2	0	0	1	2	0									2	0
83-7	P8	F	20x_1merge (3.29.25)	RR	4	3	3	0	2	2	2	1	3	0							1	0
83-7	P8	F	20x_1merge (3.29.25)	IR	4	0	3	0	1	2	2	0									2	0	Apical ridge follows
83-7	P8	F	20x_1merge (3.29.25)	IR	5	1	5	0	3	1	4	0									2	0
83-7	P8	F	20x_1merge (3.29.25)	RR	5	2	2	1	2	1	2	1	1	0							1	0
83-7	P8	F	20x_1merge (3.29.25)	IR	4	1	3	0	1	2	3	3	2	0							1	0
83-7	P8	F	20x_1merge (3.29.25)	RR	20	3	11	0	8	6	10	4	5	0	5						5	0
83-7	P8	F	20x_1merge (3.29.25)	IR	5	1	4	0	2	0	2	0									2	0
83-7	P8	F	20x_1merge (3.29.25)	RR	13	3	15	3	3	6	9	4	5	0	4	0					4	0
83-7	P8	F	20x_1merge (3.29.25)	IR	3	0	3	0	1	2	3	0	1	0							2	0
83-7	P8	F	20x_1merge (3.29.25)	RR	7	2	4	0	2	2	4	2	5	2	3	0	2	0			3	0
83-7	P8	F	20x_1merge (3.29.25)	IR	4	0	2	0	2	1	3	0									1	0
83-7	P8	F	20x_1merge (3.29.25)	RR	6	2	5	2	2	3	3	2	2	0	2	0					1	0
83-7	P8	F	20x_1merge (3.29.25)	IR	4	1	3	0	2	1	3	0									3	0
83-7	P8	F	20x_1merge (3.29.25)	RR	5	1	4	2	1	1	3	1	2	0							2	0
83-7	P8	F	20x_1merge (3.29.25)	IR	3	1	2	0	2	2	1	1	2	0							2	0	Apical ridge follows
83-10	P8	M	20x_1merge (3.19.25)	IR	6	3	4	0	3	0	2	0									2	0
83-10	P8	M	20x_1merge (3.19.25)	RR	5	1	3	0	0	1	2	0	2	0	3	0					3	0
83-10	P8	M	20x_1merge (3.19.25)	IR	2	0	2	0	0	1	2	0	2	0							1	0
83-10	P8	M	20x_1merge (3.19.25)	RR	3	0	3	0	1	3	3	1	3	0							1	0
83-10	P8	M	20x_1merge (3.19.25)	IR	3	0	2	0	2	1	2	0	2	0							1	0
83-10	P8	M	20x_1merge (3.19.25)	RR	3	1	2	0	2	2	1	0	1	0							2	0
83-10	P8	M	20x_1merge (3.19.25)	IR	3	0	2	0	0	0	2	0									1	0
83-10	P8	M	20x_1merge (3.19.25)	RR	6	1	5	3	4	2	5	1	4	0	2	0					2	0	Apical ridge follows
83-10	P8	M	20x_1merge (3.19.25)	IR	6	0	4	0	1	0	3	1									2	0
83-10	P8	M	20x_1merge (3.19.25)	RR	6	2	4	1	3	0	2	0	2	0	2	0					1	0
83-10	P8	M	20x_1merge (3.19.25)	IR	3	0	1	0	0	0	1	0									1	0
83-10	P8	M	20x_1merge (3.19.25)	RR	6	2	3	3	0	0	2	0	1	0							1	0
83-10	P8	M	20x_1merge (3.19.25)	IR	4	1	3	0	1	1	1	0									1	0
83-10	P8	M	20x_1merge (3.19.25)	RR	6	3	5	0	2	1	4	1									2	0
83-10	P8	M	20x_1merge (3.19.25)	IR	3	2	2	0	1	1	2	1									1	0
83-10	P8	M	20x_1merge (3.19.25)	RR	6	1	5	1	2	1	2	0	1	0							1	0
83-10	P8	M	20x_1merge (3.19.25)	IR	5	1	3	0	1	1											1	0
83-10	P8	M	20x_1merge (3.19.25)	RR	8	1	5	1	4	1	2	0									1	0
83-10	P8	M	20x_1merge (3.19.25)	IR	9	5	5	0	3	0											1	0
83-10	P8	M	20x_1merge (3.19.25)	RR	6	2	3	0	3	1	3	0	1	0							1	0
83-10	P8	M	20x_1merge (3.19.25)	IR	3	0	3	1	0	1	2	0	2	0							1	0
83-10	P8	M	20x_1merge (3.19.25)	RR	5	1	4	0	3	3	3	0	2	0							2	0
83-10	P8	M	20x_1merge (3.19.25)	IR	5	1	4	0	1	2											1	0
83-10	P8	M	20x_1merge (3.19.25)	RR	10	1	8	1	3	4	3	0									4	1
83-10	P8	M	20x_1merge (3.19.25)	IR	3	0	2	0	1	1	2	1									1	1
83-10	P8	M	20x_1merge (3.19.25)	RR	9	4	7	0	4	3	4	2	2	0							1	0
83-10	P8	M	20x_1merge (3.19.25)	IR	4	1	2	0	2	1											1	1
83-10	P8	M	20x_2merge (3.19.25)	RR	7	2	5	1	0	1	3	1	2	0							1	0
83-10	P8	M	20x_2merge (3.19.25)	IR	6	1	4	0	1	2	3	1	3	1	2	0					2	0
83-10	P8	M	20x_2merge (3.19.25)	RR	5	0	4	1	0	1	2	0	2	0	1	0					2	1
83-10	P8	M	20x_2merge (3.19.25)	IR	8	1	7	2	5	2	4	1	2	1							2	1
83-10	P8	M	20x_2merge (3.19.25)	RR	8	3	9	1	2	3	6	3	3	1							4	2
83-10	P8	M	20x_2merge (3.19.25)	IR	6	2	5	0	6	2	2	1									3	2	Apical ridge follows, then HF
83-10	P8	M	20x_2merge (3.19.25)	IR	8	2	6	0	6	2	4	4									2	0
83-10	P8	M	20x_2merge (3.19.25)	RR	6	1	4	0	2	2	2	0	2	0	2	2					1	1
83-10	P8	M	20x_2merge (3.19.25)	IR	5	1	4	0	2	2											2	1	Apical ridge follows
83-10	P8	M	20x_2merge (3.19.25)	IR	5	1	3	0	2	2	2	2									2	1
83-10	P8	M	20x_2merge (3.19.25)	RR	3	1	3	0	3	2	2	0									1	0
83-10	P8	M	20x_2merge (3.19.25)	IR	7	1	5	0	2	2	6	2									1	0
83-10	P8	M	20x_2merge (3.19.25)	RR	7	2	5	0	3	3	4	1	2	0							1	0
83-10	P8	M	20x_2merge (3.19.25)	IR	10	3	5	2	3	3	4	1									3	1
83-10	P8	M	20x_2merge (3.19.25)	RR	6	3	4	1	3	2	3	0	2	0							1	0
83-3	P12	F	d 20x_1 (3.28.25)	IR	7	1	5	1	0	0	2	0									2	2
83-3	P12	F	d 20x_1 (3.28.25)	RR	14	5	12	4	0	3	8	0	7	5	4	1					4	1
83-3	P12	F	d 20x_1 (3.28.25)	IR	20	6	12	4	2	1	12	1	7	3	4	2					5	3
83-3	P12	F	d 20x_1 (3.28.25)	RR	6	0	5	3	4	2	2	0	2	1							1	1
83-3	P12	F	d 20x_1 (3.28.25)	IR	3	2	3	0	3	0											2	1
83-3	P12	F	d 20x_1 (3.28.25)	RR	6	3	3	2	2	1	2	0	2	1							4	1
83-3	P12	F	d 20x_1 (3.28.25)	IR	8	4	5	0	4	1	3	1	3	2							2	1
83-3	P12	F	d 20x_1 (3.28.25)	RR	8	3	5	0	1	2	4	2	2	1							3	2
83-3	P12	F	d 20x_1 (3.28.25)	IR	6	1	4	1	1	0	3	2	2	1							1	1
83-3	P12	F	d 20x_1 (3.28.25)	RR	15	1	12	2	2	8	3	1	3	2							2	0
83-3	P12	F	d 20x_1 (3.28.25)	IR	16	4	14	0	2	4	8	2	10	2							8	4
83-3	P12	F	g 20x_1merge (3.13.25)	IR	6	1	5	1	1	0	4	1									2	0
83-3	P12	F	g 20x_1merge (3.13.25)	RR	7	3	3	0	0	2	2	1	2	1							1	0
83-3	P12	F	g 20x_1merge (3.13.25)	IR	7	2	4	0	2	0	2	0	1	1							2	1
83-3	P12	F	g 20x_1merge (3.13.25)	RR	6	2	2	1	1	1	1	0	1	0							1	0
83-3	P12	F	g 20x_1merge (3.13.25)	IR	11	4	10	1	2	5	8	2	7	2							9	5	HF follows
83-3	P12	F	g 20x_1merge (3.13.25)	IR	7	2	4	0	0	1	3	2									3	2
83-3	P12	F	g 20x_1merge (3.13.25)	RR	7	5	5	2	1	3	4	0	4	0	4						2	0
83-3	P12	F	g 20x_1merge (3.13.25)	IR	3	1	2	0	0	0	1	1									1	0
83-3	P12	F	g 20x_1merge (3.13.25)	RR	7	1	4	1	4	2	2	0	2	0							1	0
83-3	P12	F	g 20x_1merge (3.13.25)	IR	6	2	5	2	0	1	5	1	4	2							4	0
83-3	P12	F	g 20x_1merge (3.13.25)	RR	6	2	4	1	1	2	3	1	3	2	2	0	2	1			2	0
83-3	P12	F	g 20x_1merge (3.13.25)	IR	3	0	2	1	0	1	1	0	1	0							1	0
83-3	P12	F	g 20x_1merge (3.13.25)	RR	6	3	4	1	1	1	3	2	3	1	1	1					2	0
83-3	P12	F	g 20x_1merge (3.13.25)	IR	3	1	2	0	0	1	1	1									1	0
83-3	P12	F	g 20x_1merge (3.13.25)	RR	3	0	2	1	0	1	2	1	2	0	2	1					1	0
83-3	P12	F	g 20x_1merge (3.13.25)	IR	3	1	3	3	0	2	2	1	2	1							2	1
83-3	P12	F	g 20x_1merge (3.13.25)	RR	7	2	5	2	0	2	2	0	1	1	2	0					1	0	out of focus follows
83-3	P12	F	g 20x_1merge (3.13.25)	IR	7	4	4	0	1	2	4	2	2	1							3	0
83-3	P12	F	g 20x_1merge (3.13.25)	RR	4	2	2	1	2	2	2	0	2	0							2	1
83-3	P12	F	g 20x_1merge (3.13.25)	IR	5	1	3	0	1	2	2	2	3	2							2	1
83-3	P12	F	g 20x_1merge (3.13.25)	RR	10	2	6	3	3	1	5	1	3	2	2	1					1	0
83-3	P12	F	g 20x_1merge (3.13.25)	IR	6	0	4	0	2	2	3	1									2	0
83-3	P12	F	g 20x_1merge (3.13.25)	RR	8	0	3	1	0	1	2	1	2	1	2	1					2	1	out of focus ir follows
83-3	P12	F	g 20x_1merge (3.13.25)	RR	6	0	4	1	2	1	4	1	2	1	1	0					2	0
83-3	P12	F	g 20x_1merge (3.13.25)	IR	3	1	2	0	0	2	1	1	2	1	1	1					2	2
83-3	P12	F	g 20x_1merge (3.13.25)	RR	4	0	2	0	0	0	2	0	2	0	2	0	2	1			2	2	multiple apical ridges follow
83-3	P12	F	g 20x_1merge (3.13.25)	RR	6	2	4	0	3	1	4	1	3	3	2	1					2	2
83-3	P12	F	g 20x_1merge (3.13.25)	IR	8	0	5	2	0	2	5	2	3	1							3	1
83-3	P12	F	g 20x_1merge (3.13.25)	RR	5	1	2	2	3	1	3	1									2	0
83-3	P12	F	g 20x_1merge (3.13.25)	IR	4	2	3	0	1	0	2	2	2	1							2	1
83-3	P12	F	g 20x_1merge (3.13.25)	RR	8	1	6	0	0	2	3	2	3	1							1	0
83-3	P12	F	g 20x_1merge (3.13.25)	IR	5	1	4	0	0	1	2	1									1	0
83-3	P12	F	g 20x_1merge (3.13.25)	RR	12	5	9	2	1	2	5	3	3	0	3	2					3	0
83-9	P12	F	a 20x_2 (3.24.25)	IR	8	1	6	0	4	2	3	3									2	1
83-9	P12	F	a 20x_2 (3.24.25)	RR	19	3	16	4	5	6	6	2	4	2	2	0	2	0			2	0
83-9	P12	F	a 20x_2 (3.24.25)	IR	5	1	5	0	3	2											1	1
83-9	P12	F	a 20x_2 (3.24.25)	RR	6	1	3	0	2	3	3	1									2	0
83-9	P12	F	a 20x_2 (3.24.25)	IR	4	0	4	2	1	1	2	1									1	0
83-9	P12	F	a 20x_2 (3.24.25)	RR	7	3	4	1	0	1	2	0	2	2							1	0
83-9	P12	F	a 20x_2 (3.24.25)	IR	4	1	3	0	2	1	1	1									1	0
83-9	P12	F	a 20x_2 (3.24.25)	RR	13	3	9	0	2	4	2	1	2	0							2	0
83-9	P12	F	a 20x_2 (3.24.25)	IR	9	3	6	1	3	3	3	1									4	1
83-9	P12	F	a 20x_2 (3.24.25)	RR	7	0	2	0	1	0	2	0									2	0
83-9	P12	F	a 20x_2 (3.24.25)	IR	2	0	2	0	1	1	1	0	1	0							1	0
83-9	P12	F	a 20x_2 (3.24.25)	RR	17	5	13	0	2	2	10	3	8	5	5	2					5	1
83-9	P12	F	a 20x_2 (3.24.25)	IR	8	2	6	0	0	1	6	3									5	0
83-9	P12	F	a 20x_2 (3.24.25)	RR	11	3	5	0	3	2	3	2	2	0							1	0
83-9	P12	F	a 20x_1merge (3.28.25)	IR	5	1	4	0	2	1	3	1	2	1	2	2					3	1
83-9	P12	F	a 20x_1merge (3.28.25)	RR	6	2	4	0	3	1	3	0	2	1							2	0
83-9	P12	F	a 20x_1merge (3.28.25)	IR	8	2	6	0	0	4	4	3	4	3	3	0					1	1
83-9	P12	F	a 20x_1merge (3.28.25)	RR	6	2	3	1	0	0	2	2	2	0	2	2	2	0			1	0
83-9	P12	F	a 20x_1merge (3.28.25)	IR	2	2	2	1	1	1	0	1	0								1	0
83-9	P12	F	a 20x_1merge (3.28.25)	RR	4	2	2	0	1	1	2	0	2	0	1	1					1	1
83-9	P12	F	a 20x_1merge (3.28.25)	IR	5	1	4	0	2	2	2	1	3	3	3	1					1	0
83-9	P12	F	a 20x_1merge (3.28.25)	RR	5	2	2	0	0	1	1	1									1	0
83-9	P12	F	a 20x_1merge (3.28.25)	IR	4	1	2	0	1	0	2	1									1	1
83-9	P12	F	a 20x_1merge (3.28.25)	RR	6	3	4	0	3	1	2	0	2	0	2	0					1	0
83-9	P12	F	a 20x_1merge (3.28.25)	IR	5	2	5	1	1	1	3	0	2	0							2	1
83-9	P12	F	a 20x_1merge (3.28.25)	RR	7	5	5	2	3	1	2	0	2	0	2	0					1	0
83-9	P12	F	a 20x_1merge (3.28.25)	IR	6	1	5	0	2	1	3	2	2	0							2	1	apical ridge follows, gets out of focus
83-9	P12	F	20x_1merge (3.29.25)	IR	5	2	5	2	1	1	2	0									2	0
83-9	P12	F	20x_1merge (3.29.25)	RR	4	1	4	3	0	1	3	2	2	2	1	0					2	0
83-9	P12	F	20x_1merge (3.29.25)	IR	9	3	7	2	1	4	4	3	4	4	2	1					2	0
83-9	P12	F	20x_1merge (3.29.25)	RR	7	3	5	3	0	2	3	1	3	2	3	2					1	0
83-9	P12	F	20x_1merge (3.29.25)	IR	5	0	4	0	2	2	2	1									2	1
83-9	P12	F	20x_1merge (3.29.25)	RR	7	2	4	2	4	3	3	2	1	0	1	0					1	0	apical ridge follows
83-9	P12	F	20x_1merge (3.29.25)	IR	6	3	6	1	3	4	4	2									3	0
83-9	P12	F	20x_1merge (3.29.25)	RR	8	5	5	0	2	1	2	1	2	1							2	0
83-9	P12	F	20x_1merge (3.29.25)	IR	3	1	3	0	2	3	2	2									1	0
83-9	P12	F	20x_1merge (3.29.25)	RR	7	1	7	2	1	1	4	1	2	1							2	2
83-9	P12	F	20x_1merge (3.29.25)	IR	6	3	4	0	2	3	2	1									2	1
83-9	P12	F	20x_1merge (3.29.25)	RR	14	5	9	2	2	3	3	1	3	2	4	3	2	1			3	0
83-9	P12	F	20x_1merge (3.29.25)	IR	8	3	6	0	3	0	5	4	3	1							3	0	HF follows
83-9	P12	F	20x_1merge (3.29.25)	IR	4	2	4	0	1	3	4	2									5	2
83-9	P12	F	20x_1merge (3.29.25)	RR	6	2	4	0	3	4	3	3	1	1							1	1
83-9	P12	F	20x_1merge (3.29.25)	IR	5	2	3	0	1	1	2	1									3	3
83-9	P12	F	20x_1merge (3.29.25)	RR	4	4	3	1	3	2	3	1	2	0							2	1	HF follows
83-9	P12	F	20x_1merge (3.29.25)	IR	4	0	4	0	2	2	2	2									2	0
83-9	P12	F	20x_1merge (3.29.25)	RR	4	2	4	2	0	1	2	1	1	0							1	0
83-9	P12	F	20x_1merge (3.29.25)	IR	5	0	4	1	0	1	2	1	2	1							1	1
83-9	P12	F	20x_1merge (3.29.25)	RR	7	2	6	3	1	2	3	0	4	4	2	1					2	2
83-9	P12	F	20x_1merge (3.29.25)	IR	5	0	4	0	3	1											2	2
83-9	P12	F	20x_1merge (3.29.25)	RR	5	1	3	1	2	1	2	0	2	1							2	1
83-11	P12	F	20x_1merge (3.24.25)	RR	5	1	5	0	0	2	2	0	2	0	2	0	2	0			2	0
83-11	P12	F	20x_1merge (3.24.25)	IR	8	1	6	0	4	2	6	1	5	1	3	2					3	0
83-11	P12	F	20x_1merge (3.24.25)	RR	6	2	5	3	2	0	3	1	3	0	3	1	2	1	2	0	2	0
83-11	P12	F	20x_1merge (3.24.25)	IR	4	0	3	1	1	1	3	1	3	1	3	1					1	1
83-11	P12	F	20x_1merge (3.24.25)	RR	4	2	3	1	1	1	3	1	2	0	3	2	2	2			2	1
83-11	P12	F	20x_1merge (3.24.25)	IR	5	0	5	0	0	4	3	1	2	2	2	1					2	0	apical ridge follows
83-11	P12	F	20x_1merge (3.24.25)	IR	6	0	4	1	0	1	3	3	3	3							2	2
83-11	P12	F	20x_1merge (3.24.25)	RR	6	2	3	1	1	0	4	2	3	3							2	1
83-11	P12	F	20x_1merge (3.24.25)	IR	3	1	3	1	1	2	2	2									1	1
83-11	P12	F	20x_1merge (3.24.25)	RR	24	7	17	3	3	4	12	3	8	4							7	3
83-11	P12	F	20x_1merge (3.24.25)	IR	7	3	5	1	0	1	2	1									2	0
83-11	P12	F	20x_1merge (3.24.25)	RR	7	3	5	1	2	2	5	2	4	2							4	2
83-11	P12	F	20x_1merge (3.24.25)	IR	6	1	5	1	0	4											2	0	apical ridge follows
83-11	P12	F	20x_1merge (3.24.25)	IR	6	2	6	1	2	0	5	5									3	1
83-11	P12	F	20x_1merge (3.24.25)	RR	7	2	6	2	1	2	5	3	4	2							3	1
83-11	P12	F	20x_1merge (3.24.25)	IR	3	1	3	0	3	3	1	1									1	0
83-11	P12	F	20x_1merge (3.24.25)	RR	3	1	2	0	0	1	2	2	1	1							1	0
83-11	P12	F	20x_1merge (3.24.25)	IR	3	0	3	0	1	1	2	1									1	1
83-11	P12	F	20x_1merge (3.24.25)	RR	6	1	5	0	3	2	2	1	2	1							1	1
83-11	P12	F	20x_1merge (3.24.25)	IR	5	2	5	1	2	2	3	1									2	1
83-11	P12	F	20x_1merge (3.24.25)	RR	10	4	6	1	3	3	3	2	2	2							2	1
83-11	P12	F	20x_1merge (3.24.25)	IR	7	3	4	0	3	1											2	1
83-11	P12	F	d 20x_1 (3.28.25)	IR	8	1	5	0	0	2	3	0									3	0
83-11	P12	F	d 20x_1 (3.28.25)	RR	10	4	7	0	3	2	3	3									2	0
83-11	P12	F	d 20x_1 (3.28.25)	IR	6	0	4	0	1	0	1	0									1	0
83-11	P12	F	d 20x_1 (3.28.25)	RR	8	2	4	1	1	1	2	0									2	0
83-11	P12	F	d 20x_1 (3.28.25)	IR	5	0	5	0	0	1	3	2									1	0
83-11	P12	F	d 20x_1 (3.28.25)	RR	9	2	6	2	1	2	3	1	2	1	2	1					2	0
83-11	P12	F	d 20x_1 (3.28.25)	IR	15	5	10	0	3	2	9	3	4	2							3	2
83-11	P12	F	d 20x_1 (3.28.25)	RR	6	0	5	1	0	1	3	2	2	1	2	0					2	0
83-11	P12	F	d 20x_1 (3.28.25)	IR	4	1	3	1	1	0	3	2	2	2							1	0
83-11	P12	F	d 20x_1 (3.28.25)	RR	11	4	7	0	4	2	4	2	3	1							2	1
83-11	P12	F	d 20x_1 (3.28.25)	IR	6	1	2	0	2	2											3	0
83-11	P12	F	d 20x_1 (3.28.25)	RR	7	2	4	0	0	0	3	1	3	3							2	1
83-11	P12	F	d 20x_2 RR diff (3.28.25)	IR	6	2	5	0	1	3	3	1	2	0							2	0
83-11	P12	F	d 20x_2 RR diff (3.28.25)	RR	8	3	7	0	4	3	6	2	6	6	4	3					2	0
83-11	P12	F	d 20x_2 RR diff (3.28.25)	IR	7	3	5	1	4	3	4	2									5	3	apical ridge follows
83-11	P12	F	d 20x_2 RR diff (3.28.25)	IR	6	1	6	2	4	3	4	3									4	0
83-11	P12	F	d 20x_2 RR diff (3.28.25)	RR	5	0	4	0	1	1	2	0	2	0							2	0
83-11	P12	F	d 20x_2 RR diff (3.28.25)	IR	5	1	5	0	1	0	3										2	1
83-11	P12	F	d 20x_2 RR diff (3.28.25)	RR	6	0	4	0	3	0	2	0	2	0	1	0					2	0
83-11	P12	F	d 20x_2 RR diff (3.28.25)	IR	4	1	3	1	2	2	2	1									1	0
83-11	P12	F	d 20x_2 RR diff (3.28.25)	RR	8	3	3	0	3	2	2	2	2	1							2	0
83-11	P12	F	d 20x_2 RR diff (3.28.25)	IR	4	0	3	0	1	1											1	1
83-11	P12	F	d 20x_2 RR diff (3.28.25)	RR	5	1	3	0	1	1	1	0									1	0
83-11	P12	F	d 20x_2 RR diff (3.28.25)	IR	4	2	3	0	1	3	2	2									2	2
83-11	P12	F	d 20x_2 RR diff (3.28.25)	RR	8	3	6	2	3	2	3	0	3	2							2	0
83-11	P12	F	d 20x_2 RR diff (3.28.25)	IR	7	0	5	1	1	1	4	1									3	1
83-11	P12	F	d 20x_2 RR diff (3.28.25)	RR	12	5	9	1	3	6	4	1	2	2	4	1					2	0
83-11	P12	F	d 20x_2 RR diff (3.28.25)	IR	6	3	5	0	1	1	3	0									2	0
83-11	P12	F	d 20x_2 RR diff (3.28.25)	RR	7	0	6	3	2	2	2	1	2	1	2	0					2	0
83-11	P12	F	d 20x_2 RR diff (3.28.25)	IR	3	1	2	0	2	2	1	1									1	0
83-11	P12	F	d 20x_2 RR diff (3.28.25)	RR	9	4	7	4	3	3	1	3	1	3	1						1	0
83-11	P12	F	d 20x_2 RR diff (3.28.25)	IR	6	0	5	0	2	1											1	0
83-11	P12	F	d 20x_2 RR diff (3.28.25)	RR	11	1	8	0	1	2	5	1	1	1							1	1
83-11	P12	F	d 20x_2 RR diff (3.28.25)	IR	3	0	2	1	2	2	1										1	1
83-11	P12	F	d 20x_2 RR diff (3.28.25)	RR	5	1	3	0	2	1	2	0	1	0							1	0
83-11	P12	F	d 20x_2 RR diff (3.28.25)	IR	4	1	4	0	2	1											2	1
