# Supplementary material for: Rete ridges form via evolutionarily distinct mechanisms in mammalian skin
Source: Nature. 2026 Feb 4;651(8104):135–45. doi: 10.1038/s41586-025-10055-5 (PMC12959975; doi:10.1038/s41586-025-10055-5)
Supplement: Supplementary file 8 — Source Data Fig. 5 [file 41586_2025_10055_MOESM8_ESM.xlsx]

## Sheet: Fig 5c, Ext Data 5h
ID	Age	Pheno	Fg_SG_per_mm	Fg_RR_per_mm
C57_WT_1	3mo	WT	3.45542	12.2748
C57_WT_2	3mo	WT	4.10544	9.75041
C57_WT_3	3mo	WT	3.74323	9.49665
C57_WT_4	3mo	WT	5.48889	11.4548
C57_WT_5	3mo	WT	2.4053	11.5659
K14-Noggin_Nog_1	3mo	NOG	3.23382	3.5006
K14-Noggin_Nog_2	3mo	NOG	1.27296	1.41838
K14-Noggin_Nog_3	3mo	NOG	0	2.78361
K14-Noggin_Nog_4	3mo	NOG	0.787	1.61058

## Sheet: Fig 5d, Ext Data 5i
ID	Age	Pheno	Fg_SG_per_mm	Fg_RR_per_mm
Ctrl_B	P56	WT	8.11496	6.70915
Ctrl_C	P56	WT	5.2743	9.30953
Ctrl_A	P56	WT	4.54546	7.6558
LoF_B	P56	Bmpr1a_KO	4.19414	2.39687
LoF_A	P56	Bmpr1a_KO	3.40497	3.40497
LoF_C	P56	Bmpr1a_KO	4.18314	2.78094
LoF_D	P56	Bmpr1a_KO	1.74645	4.36612
